# Supplementary material for: An ARVC-5 Drosophila knock-in model reveals new functions of Tmem43 in lipid homeostasis
Source: Biol Open. 2026 Apr 15;15(4):bio062326. doi: 10.1242/bio.062326 (PMC13133764; doi:10.1242/bio.062326)
Supplement: Table S1. [file biolopen-15-062326-TableS1.xlsx]

## Sheet: Proteomics all sig altered prot
01 KI heterozygous vs LWG228 sorted		reduced in Tmem43p.S333L (+/-)		enriched in Tmem43p.S333L (+/-)
Protein Group	Top	Accession		Significance	Coverage (%)	#Peptides	#Unique	PTM	1-1_w1118_LWG228_5056 Area	1-2_w1118_LWG228_5057 Area	1-5_w1118_LWG228_5060 Area	6-1_mut_het_3354_5076 Area	6-3_mut_het_3354_5078 Area	6-4_mut_het_3354_5079 Area	Sample Profile (Ratio)	LWG228 Area	Tmem43p.S333L (+/-) Area	Group Profile (Ratio)	Avg. Mass	Description
3043	TRUE	Q7K3M6	Q7K3M6_DROME	32.2	10.16	4	4		2681.54	3799.66	2972.62	485.662	701.713	718.012	1.00:1.42:1.11:0.18:0.26:0.27	3151.27	635.129	1.00:0.20	55499	GH28654p OS=Drosophila melanogaster OX=7227 GN=CG8654-RA PE=2 SV=1
3315	TRUE	Q9W4C1	Q9W4C1_DROME	20.65	7.58	3	3	Carbamidomethylation; Oxidation (M)	9192.36	13819.3	18948.9	3707.23	4294.41	2174.76	1.00:1.50:2.06:0.40:0.47:0.24	13986.8	3392.13	1.00:0.24	62329	IP13321p OS=Drosophila melanogaster OX=7227 GN=Dmel\CG15784 PE=1 SV=1
679	TRUE	Q9V558	CP4P1_DROME	21.12	29.63	13	13	Oxidation (M)	5068.16	8762.1	3455.2	1467.37	1304.58	1399.68	1.00:1.73:0.68:0.29:0.26:0.28	5761.82	1390.55	1.00:0.24	59433	Cytochrome P450 4p1 OS=Drosophila melanogaster OX=7227 GN=Cyp4p1 PE=2 SV=1
3645	TRUE	Q9W4A6	Q9W4A6_DROME	20.86	6.66	4	3	Carbamidomethylation; Oxidation (M)	1126.29	688.106	774.64	291.221	320.832	168.785	1.00:0.61:0.69:0.26:0.28:0.15	863.013	260.279	1.00:0.30	99408	Otopetrin-like a, isoform A OS=Drosophila melanogaster OX=7227 GN=OtopLa PE=1 SV=1
3932	TRUE	Q9VS44	Q9VS44_DROME	24.51	13.45	3	3		1106.89	1456.12	1150.27	322.811	540.653	333.298	1.00:1.32:1.04:0.29:0.49:0.30	1237.76	398.921	1.00:0.32	30526	Uncharacterized protein OS=Drosophila melanogaster OX=7227 GN=Dmel\CG8607 PE=1 SV=2
3356	TRUE	Q9VAS7	INX3_DROME	25.75	12.66	4	4		2148.88	2230.2	1969.73	773.082	815.74	479.929	1.00:1.04:0.92:0.36:0.38:0.22	2116.27	689.584	1.00:0.33	45357	Innexin inx3 OS=Drosophila melanogaster OX=7227 GN=Inx3 PE=1 SV=1
3356	TRUE	A0A0B4LHT3	A0A0B4LHT3_DROME	25.75	12.66	4	4		2148.88	2230.2	1969.73	773.082	815.74	479.929	1.00:1.04:0.92:0.36:0.38:0.22	2116.27	689.584	1.00:0.33	45357	Innexin OS=Drosophila melanogaster OX=7227 GN=Inx3 PE=3 SV=1
3633	TRUE	Q9W4C5	NAAT1_DROME	20.3	5.93	3	3		11261.9	7553.94	9919.6	2052.38	3654.91	3948.64	1.00:0.67:0.88:0.18:0.32:0.35	9578.48	3218.64	1.00:0.34	71762	Sodium-dependent nutrient amino acid transporter 1 OS=Drosophila melanogaster OX=7227 GN=NAAT1 PE=1 SV=2
4132	TRUE	Q9VX13	Q9VX13_DROME	22.08	11.21	3	3		1877.87	2411.3	1853.89	962.944	505.086	667.483	1.00:1.28:0.99:0.51:0.27:0.36	2047.69	711.838	1.00:0.35	37645	FI05221p OS=Drosophila melanogaster OX=7227 GN=Dmel\CG15814 PE=2 SV=1
3958	TRUE	Q9VW87	SSK_DROME	20.78	16.67	2	2	Oxidation (M)	6022.29	7908.91	6227.1	1466.04	2695.22	2796.58	1.00:1.31:1.03:0.24:0.45:0.46	6719.44	2319.28	1.00:0.35	17637	Protein snakeskin OS=Drosophila melanogaster OX=7227 GN=Ssk PE=1 SV=1
3300	TRUE	Q961H2	Q961H2_DROME	26.96	8.68	3	3		2370.79	2834.66	2715.25	718.808	1013.4	1119.87	1.00:1.20:1.15:0.30:0.43:0.47	2640.23	950.692	1.00:0.36	55904	GH23453p OS=Drosophila melanogaster OX=7227 GN=CG8054 PE=1 SV=1
2585	TRUE	A1Z8J8	A1Z8J8_DROME	24.69	23.72	5	4	Carbamidomethylation; Oxidation (M)	69408	82813.7	49845.2	22902.2	27340.9	23958.5	1.00:1.19:0.72:0.33:0.39:0.35	67355.6	24733.9	1.00:0.37	25707	Peptidase S1 domain-containing protein OS=Drosophila melanogaster OX=7227 GN=Dmel\CG30025 PE=3 SV=1
2585	TRUE	C0HKA2	TRYDT_DROME	24.69	23.72	5	4	Carbamidomethylation; Oxidation (M)	69408	82813.7	49845.2	22902.2	27340.9	23958.5	1.00:1.19:0.72:0.33:0.39:0.35	67355.6	24733.9	1.00:0.37	25680	Trypsin delta OS=Drosophila melanogaster OX=7227 GN=deltaTry PE=2 SV=1
2585	TRUE	C0HKA3	TRYGT_DROME	24.69	23.72	5	4	Carbamidomethylation; Oxidation (M)	69408	82813.7	49845.2	22902.2	27340.9	23958.5	1.00:1.19:0.72:0.33:0.39:0.35	67355.6	24733.9	1.00:0.37	25680	Trypsin gamma OS=Drosophila melanogaster OX=7227 GN=gammaTry PE=2 SV=1
2585	TRUE	C0HKA4	Y0031_DROME	24.69	23.72	5	4	Carbamidomethylation; Oxidation (M)	69408	82813.7	49845.2	22902.2	27340.9	23958.5	1.00:1.19:0.72:0.33:0.39:0.35	67355.6	24733.9	1.00:0.37	25680	Trypsin delta/gamma-like protein CG30031 OS=Drosophila melanogaster OX=7227 GN=CG30031 PE=3 SV=1
3154	TRUE	Q9VMS7	C4AC3_DROME	20.57	8.64	5	4		1458.25	1292.34	788.497	434.539	496.887	421.11	1.00:0.89:0.54:0.30:0.34:0.29	1179.7	450.846	1.00:0.38	58821	Probable cytochrome P450 4ac3 OS=Drosophila melanogaster OX=7227 GN=Cyp4ac3 PE=2 SV=2
1047	TRUE	Q9V4T3	C4AD1_DROME	23.18	27.13	13	13	Carbamidomethylation; Oxidation (M)	15098.8	19466.9	12324	5354.52	7171.15	6495.92	1.00:1.29:0.82:0.35:0.47:0.43	15629.9	6340.53	1.00:0.41	58871	Probable cytochrome P450 4ad1 OS=Drosophila melanogaster OX=7227 GN=Cyp4ad1 PE=2 SV=1
1591	TRUE	Q8MKL0	Q8MKL0_DROME	24.26	15.6	9	9	Oxidation (M)	4879.05	6385.7	4482.6	2277.58	1962.37	2631.19	1.00:1.31:0.92:0.47:0.40:0.54	5249.11	2290.38	1.00:0.44	100124	LP07082p OS=Drosophila melanogaster OX=7227 GN=CG30041;CG30043 PE=2 SV=1
1060	TRUE	Q7K0P0	Q7K0P0_DROME	28	37.13	14	14	Carbamidomethylation; Oxidation (M)	34932	41210.7	32974.7	14737.7	18923.5	14720.2	1.00:1.18:0.94:0.42:0.54:0.42	36372.5	16127.1	1.00:0.44	50976	Juvenile hormone-inducible protein 26 OS=Drosophila melanogaster OX=7227 GN=JhI-26 PE=1 SV=1
905	TRUE	Q7JRC3	Q7JRC3_DROME	29.91	39.66	14	13	Oxidation (M)	10121.1	9951.1	11826.6	4488.95	5512.51	4309.06	1.00:0.98:1.17:0.44:0.54:0.43	10632.9	4770.17	1.00:0.45	54742	Epoxide hydrolase OS=Drosophila melanogaster OX=7227 GN=Jheh1 PE=2 SV=1
2752	TRUE	Q960U8	Q960U8_DROME	21.72	9.2	5	4	Oxidation (M)	4694.09	4349.31	3176.79	1700.79	2227.79	1709.23	1.00:0.93:0.68:0.36:0.47:0.36	4073.39	1879.27	1.00:0.46	64943	O-acyltransferase OS=Drosophila melanogaster OX=7227 GN=mdy PE=2 SV=1
174	TRUE	Q23978	MY31D_DROME	22.41	37.98	32	32	Carbamidomethylation; Oxidation (M)	13352.2	18456.6	12264.9	6155.94	7585.8	6913.7	1.00:1.38:0.92:0.46:0.57:0.52	14691.2	6885.15	1.00:0.47	117095	Unconventional myosin ID OS=Drosophila melanogaster OX=7227 GN=Myo31DF PE=1 SV=1
1967	TRUE	Q9VDC0	Q9VDC0_DROME	27.97	44.8	8	7	Carbamidomethylation; Oxidation (M)	25674.5	28243.1	24182.9	12498.1	14104.2	10428.2	1.00:1.10:0.94:0.49:0.55:0.41	26033.5	12343.5	1.00:0.47	27236	GH01837p OS=Drosophila melanogaster OX=7227 GN=FOHSDR PE=1 SV=1
996	TRUE	A0A0B4K7V5	A0A0B4K7V5_DROME	22.57	34.87	12	12	Oxidation (M)	14495.2	12797.3	13317.7	4995.39	7267.26	7483.36	1.00:0.88:0.92:0.34:0.50:0.52	13536.7	6582	1.00:0.49	46626	Protein-serine/threonine kinase OS=Drosophila melanogaster OX=7227 GN=Pdk PE=1 SV=1
2437	TRUE	Q9VT04	PATH_DROME	26.75	15.29	5	5	Oxidation (M)	6019.34	6628.12	5985.01	3107.81	3544.05	2553.25	1.00:1.10:0.99:0.52:0.59:0.42	6210.82	3068.37	1.00:0.49	52056	Proton-coupled amino acid transporter-like protein pathetic OS=Drosophila melanogaster OX=7227 GN=path PE=1 SV=1
566	TRUE	A1Z7M8	A1Z7M8_DROME	24.2	32.02	18	18	Oxidation (M)	17313.2	20910.7	17584.6	7448.56	9094.43	10664.9	1.00:1.21:1.02:0.43:0.53:0.62	18602.9	9069.31	1.00:0.49	70158	Angiotensin-converting enzyme OS=Drosophila melanogaster OX=7227 GN=Ance-4 PE=1 SV=1
996	TRUE	P91622	PDK_DROME	22.57	34.87	12	12	Oxidation (M)	14495.2	12797.3	13317.7	4995.39	7267.26	7483.36	1.00:0.88:0.92:0.34:0.50:0.52	13536.7	6582	1.00:0.49	46626	[Pyruvate dehydrogenase (acetyl-transferring)] kinase, mitochondrial OS=Drosophila melanogaster OX=7227 GN=Pdk PE=2 SV=2
1669	TRUE	Q9VG42	Q9VG42_DROME	34.77	29.76	8	8	Oxidation (M)	1125.5	2379.22	2081.66	23951.7	28471.5	26890.5	1.00:2.11:1.85:21.28:25.30:23.89	1862.13	26437.9	1.00:14.20	32683	Glycine N-methyltransferase OS=Drosophila melanogaster OX=7227 GN=Gnmt PE=1 SV=1
3605	TRUE	Q8I099	Q8I099_DROME	21.04	16.88	3	3		470.951	726.47	705.827	1181.22	1364.3	1303.54	1.00:1.54:1.50:2.51:2.90:2.77	634.416	1283.02	1.00:2.02	35512	Uncharacterized protein, isoform A OS=Drosophila melanogaster OX=7227 GN=Dmel\CG2663 PE=4 SV=2
1297	TRUE	P38979	RSSA_DROME	23.3	42.59	10	10	Carbamidomethylation; Oxidation (M)	184476	181158	192806	324881	336527	473972	1.00:0.98:1.05:1.76:1.82:2.57	186147	378460	1.00:2.03	30228	Small ribosomal subunit protein uS2 OS=Drosophila melanogaster OX=7227 GN=sta PE=1 SV=3
2775	TRUE	Q9VPX3	Q9VPX3_DROME	27.07	11.53	4	4	Oxidation (M)	789.516	873.189	932.603	1580.09	1630.62	2068.22	1.00:1.11:1.18:2.00:2.07:2.62	865.103	1759.65	1.00:2.03	57538	LD40271p OS=Drosophila melanogaster OX=7227 GN=l(2)10685 PE=1 SV=1
3303	TRUE	A0A0B4LFW3	A0A0B4LFW3_DROME	20.47	21.37	3	3		9000.2	9050.53	14096.7	21159.9	23816.7	20710.9	1.00:1.01:1.57:2.35:2.65:2.30	10715.8	21895.8	1.00:2.04	14073	Odorant-binding protein 56e, isoform B OS=Drosophila melanogaster OX=7227 GN=Obp56e PE=1 SV=1
2771	TRUE	Q2PDM3	Q2PDM3_DROME	21.4	1.97	6	6		2519.1	2292.24	2654.64	6289.86	3986.11	4977.45	1.00:0.91:1.05:2.50:1.58:1.98	2488.66	5084.47	1.00:2.04	256533	Uncharacterized protein, isoform C OS=Drosophila melanogaster OX=7227 GN=FBgn0053978 PE=4 SV=3
3388	TRUE	Q8SZN1	Q8SZN1_DROME	25.85	49.19	4	4		38840.7	45150.4	46899.8	102478	92379.4	75211.9	1.00:1.16:1.21:2.64:2.38:1.94	43630.3	90023.1	1.00:2.06	13525	GEO08217p1 OS=Drosophila melanogaster OX=7227 GN=Dmel\CG31313 PE=1 SV=1
653	TRUE	Q9VKR4	Q9VKR4_DROME	20.29	53.83	15	15	Carbamidomethylation; Oxidation (M)	15256	11101.5	15283.3	34833	27714.9	23658	1.00:0.73:1.00:2.28:1.82:1.55	13880.2	28735.3	1.00:2.07	43421	Aminomethyltransferase OS=Drosophila melanogaster OX=7227 GN=Dmel\CG6415 PE=1 SV=1
2061	TRUE	Q9NFP1	VNNL1_DROME	20.58	15.05	8	8		2971.15	3678.54	3001.66	7316.23	5026.83	7612.01	1.00:1.24:1.01:2.46:1.69:2.56	3217.11	6651.69	1.00:2.07	62342	Vanin-like protein 1 OS=Drosophila melanogaster OX=7227 GN=vanin-like PE=1 SV=1
945	TRUE	Q9VXY0	CP4S3_DROME	20.91	25.25	13	12	Oxidation (M)	5858.04	4169.28	6848.09	12848.4	12669.8	10592.8	1.00:0.71:1.17:2.19:2.16:1.81	5625.14	12037	1.00:2.14	57189	Probable cytochrome P450 4s3 OS=Drosophila melanogaster OX=7227 GN=Cyp4s3 PE=3 SV=1
2414	TRUE	Q7KTG0	Q7KTG0_DROME	20.61	15.09	6	6	Oxidation (M)	1012.4	911.084	598.262	1913.08	1804.86	1697.86	1.00:0.90:0.59:1.89:1.78:1.68	840.583	1805.27	1.00:2.15	64298	LD45607p OS=Drosophila melanogaster OX=7227 GN=CG31879 PE=1 SV=1
348	TRUE	Q9VJ43	Q9VJ43_DROME	20.76	23.71	22	10	Carbamidomethylation; Oxidation (M)	10893.7	7874.63	13328.7	25284.8	20919.8	22980.6	1.00:0.72:1.22:2.32:1.92:2.11	10699	23061.7	1.00:2.16	59008	Sterol carrier protein 2 OS=Drosophila melanogaster OX=7227 GN=ScpX PE=1 SV=1
2196	TRUE	Q9VSR5	Q9VSR5_DROME	21.61	38.46	6	6	Oxidation (M)	19895.2	19197	26919.6	58117.5	40128.5	45774.6	1.00:0.96:1.35:2.92:2.02:2.30	22003.9	48006.9	1.00:2.18	19658	GM03767p OS=Drosophila melanogaster OX=7227 GN=mRpL12 PE=1 SV=1
2591	TRUE	Q9VRG6	Q9VRG6_DROME	20.43	29.63	6	6		1771.73	1595.19	1082.45	3339.79	2798.88	3702.36	1.00:0.90:0.61:1.89:1.58:2.09	1483.12	3280.34	1.00:2.21	27471	Acyl-CoA-binding domain-containing protein 6 OS=Drosophila melanogaster OX=7227 GN=anox PE=2 SV=2
1036	TRUE	Q9W227	Q9W227_DROME	24.77	63.9	12	12	Oxidation (M)	275221	279231	338223	849922	582878	631446	1.00:1.01:1.23:3.09:2.12:2.29	297558	688082	1.00:2.31	22199	Peptidyl-prolyl cis-trans isomerase OS=Drosophila melanogaster OX=7227 GN=Dmel\CG2852 PE=1 SV=1
1162	TRUE	Q9VWP2	Q9VWP2_DROME	29.2	65.7	13	13	Carbamidomethylation; Oxidation (M)	59844.5	55758.6	60478.7	168310	132266	119471	1.00:0.93:1.01:2.81:2.21:2.00	58693.9	140016	1.00:2.39	25615	CG7322 OS=Drosophila melanogaster OX=7227 GN=Dmel\CG7322 PE=1 SV=1
3058	TRUE	Q24145	SHARK_DROME	23.11	6.18	5	4		304.509	404.2	367.478	1339.87	801.301	1513.69	1.00:1.33:1.21:4.40:2.63:4.97	358.729	1218.29	1.00:3.40	104273	Tyrosine-protein kinase Shark OS=Drosophila melanogaster OX=7227 GN=Shark PE=1 SV=2
591	TRUE	Q9V771	C6A23_DROME	20.87	34.26	16	12	Oxidation (M)	1684.83	1330.69	1028.89	5518.01	6487.76	3106.49	1.00:0.79:0.61:3.28:3.85:1.84	1348.14	5037.42	1.00:3.74	58089	Probable cytochrome P450 6a23 OS=Drosophila melanogaster OX=7227 GN=Cyp6a23 PE=2 SV=2
3935	TRUE	A0A0B4LF52	A0A0B4LF52_DROME	24.65	17.79	3	3		3944.59	4004.37	2158.01	14407.7	10837.3	13193.6	1.00:1.02:0.55:3.65:2.75:3.34	3368.99	12812.8	1.00:3.80	25693	BetaTrypsin, isoform B OS=Drosophila melanogaster OX=7227 GN=betaTry PE=3 SV=1
3935	TRUE	P35004	TRYB_DROME	24.65	17.79	3	3		3944.59	4004.37	2158.01	14407.7	10837.3	13193.6	1.00:1.02:0.55:3.65:2.75:3.34	3368.99	12812.8	1.00:3.80	25693	Trypsin beta OS=Drosophila melanogaster OX=7227 GN=betaTry PE=2 SV=2
2109	TRUE	Q9VPN7	Q9VPN7_DROME	27.17	27.68	7	7	Carbamidomethylation	10704.7	7682.58	13477.5	54859.1	41918.2	37164.7	1.00:0.72:1.26:5.12:3.92:3.47	10621.6	44647.3	1.00:4.20	28685	trypsin OS=Drosophila melanogaster OX=7227 GN=anon-WO0140519.112 PE=4 SV=1
3297	TRUE	Q9VB94	Q9VB94_DROME	22.31	7.69	3	3		905.792	811.282	398.634	3706.28	3263.33	2418.77	1.00:0.90:0.44:4.09:3.60:2.67	705.236	3129.46	1.00:4.44	72428	LP07116p OS=Drosophila melanogaster OX=7227 GN=DmelL7 PE=2 SV=1
1969	TRUE	A1Z7F1	A1Z7F1_DROME	28.35	11.98	7	7		1257.95	1296.52	2117.51	10593	7306.03	6904.96	1.00:1.03:1.68:8.42:5.81:5.49	1557.33	8267.99	1.00:5.31	67914	alpha-glucosidase OS=Drosophila melanogaster OX=7227 GN=Mal-A6 PE=1 SV=2
3247	TRUE	Q9VEI6	Q9VEI6_DROME	29.18	26.76	4	4	Carbamidomethylation	2348.89	1201.4	1741.6	10662	8134.76	10165.9	1.00:0.51:0.74:4.54:3.46:4.33	1763.96	9654.22	1.00:5.47	16145	Sgs5bis OS=Drosophila melanogaster OX=7227 GN=Sgs5bis PE=4 SV=1
02 KI homozygous vs LWG2228 sorted		reduced in Tmem43p.S333L (+/+)		enriched in Tmem43p.S333L (+/+)
Protein Group	Top	Accession		Significance	Coverage (%)	#Peptides	#Unique	PTM	1-1_w1118_LWG228_5056 Area	1-2_w1118_LWG228_5057 Area	1-5_w1118_LWG228_5060 Area	3-1_mut_3354_5069 Area	3-3_mut_3354_5071 Area	3-5_mut_3354_5073 Area	Sample Profile (Ratio)	LWG228 Area	Tmem43p.S333L (+/+) Area	Group Profile (Ratio)	Avg. Mass	Description
1910	TRUE	Q9VRS4	Q9VRS4_DROME	30.16	38.89	7	7	Carbamidomethylation	20486.6	30721.4	29475.4	926.86	2512.12	1008.7	1.00:1.50:1.44:0.05:0.12:0.05	26894.4	1482.56	1.00:0.06	28296	Machete OS=Drosophila melanogaster OX=7227 GN=yip7 PE=1 SV=1
1775	TRUE	Q9VRS6	Q9VRS6_DROME	29.38	35.79	8	6	Carbamidomethylation; Oxidation (M)	65973	91330.4	39612.7	5784	3496.17	6227.2	1.00:1.38:0.60:0.09:0.05:0.09	65638.7	5169.12	1.00:0.08	28017	Jonah 65Aiv OS=Drosophila melanogaster OX=7227 GN=Jon65Aiv PE=1 SV=1
3263	TRUE	Q9VPN8	Q9VPN8_DROME	20.78	15.52	3	3	Carbamidomethylation	10869.3	15349.7	6537.66	1276.5	739.627	0	1.00:1.41:0.60:0.12:0.07:0.00	10918.9	1008.06	1.00:0.09	30136	Peptidase S1 domain-containing protein OS=Drosophila melanogaster OX=7227 GN=SP103 PE=1 SV=1
2603	TRUE	A1Z8J8	A1Z8J8_DROME	32.34	19.37	4	3	Oxidation (M)	45816	48744	31115.4	6535.33	3840.76	4057.5	1.00:1.06:0.68:0.14:0.08:0.09	41891.8	4811.2	1.00:0.11	25707	Peptidase S1 domain-containing protein OS=Drosophila melanogaster OX=7227 GN=Dmel\CG30025 PE=3 SV=1
2603	TRUE	C0HKA2	TRYDT_DROME	32.34	19.37	4	3	Oxidation (M)	45816	48744	31115.4	6535.33	3840.76	4057.5	1.00:1.06:0.68:0.14:0.08:0.09	41891.8	4811.2	1.00:0.11	25680	Trypsin delta OS=Drosophila melanogaster OX=7227 GN=deltaTry PE=2 SV=1
2603	TRUE	C0HKA3	TRYGT_DROME	32.34	19.37	4	3	Oxidation (M)	45816	48744	31115.4	6535.33	3840.76	4057.5	1.00:1.06:0.68:0.14:0.08:0.09	41891.8	4811.2	1.00:0.11	25680	Trypsin gamma OS=Drosophila melanogaster OX=7227 GN=gammaTry PE=2 SV=1
2603	TRUE	C0HKA4	Y0031_DROME	32.34	19.37	4	3	Oxidation (M)	45816	48744	31115.4	6535.33	3840.76	4057.5	1.00:1.06:0.68:0.14:0.08:0.09	41891.8	4811.2	1.00:0.11	25680	Trypsin delta/gamma-like protein CG30031 OS=Drosophila melanogaster OX=7227 GN=CG30031 PE=3 SV=1
2656	TRUE	Q9VRS7	Q9VRS7_DROME	20.55	28.83	6	4	Carbamidomethylation	20729	23393.5	12472.1	2563.74	3299.39	809.339	1.00:1.13:0.60:0.12:0.16:0.04	18864.9	2224.16	1.00:0.12	28514	GH01508p OS=Drosophila melanogaster OX=7227 GN=Jon65Aiii PE=2 SV=1
1702	TRUE	A1ZBK1	A1ZBK1_DROME	25.95	9.01	6	6	Oxidation (M)	8937.51	5348.02	4772.37	1211.92	849.15	556.014	1.00:0.60:0.53:0.14:0.10:0.06	6352.64	872.363	1.00:0.14	98559	FI23922p1 OS=Drosophila melanogaster OX=7227 GN=Dmel\CG10051 PE=2 SV=1
976	TRUE	B7YZU7	B7YZU7_DROME	26.87	38.4	11	9	Carbamidomethylation; Oxidation (M)	20349	21984.2	21233.3	2198.45	2103.2	4990.74	1.00:1.08:1.04:0.11:0.10:0.25	21188.8	3097.46	1.00:0.15	29471	Lectin-22C OS=Drosophila melanogaster OX=7227 GN=lectin-22C PE=1 SV=1
2370	TRUE	Q9VB80	Q9VB80_DROME	27.66	38.37	7	7		25325.6	40455.1	45141.2	7009.72	4282.1	6957	1.00:1.60:1.78:0.28:0.17:0.27	36974	6082.94	1.00:0.16	29156	Uncharacterized protein OS=Drosophila melanogaster OX=7227 GN=Dmel\CG14258 PE=4 SV=1
3656	TRUE	Q9W2G8	Q9W2G8_DROME	21.76	7.98	3	3	Carbamidomethylation	3000.17	3982.59	2156.68	241.49	488.12	728.021	1.00:1.33:0.72:0.08:0.16:0.24	3046.48	485.877	1.00:0.16	75452	Acyl-coenzyme A oxidase OS=Drosophila melanogaster OX=7227 GN=Acox57D-d PE=1 SV=1
979	TRUE	Q8INY3	Q8INY3_DROME	29.51	32.16	12	12	Carbamidomethylation	19051.9	13634.2	12131.8	3154.1	2496.77	1764.54	1.00:0.72:0.64:0.17:0.13:0.09	14939.3	2471.8	1.00:0.17	57758	FI02050p OS=Drosophila melanogaster OX=7227 GN=ninaD PE=1 SV=1
3483	TRUE	Q9VLZ1	Q9VLZ1_DROME	40.17	14.92	4	4		11783.3	8393.6	8680.07	1684.33	1747.33	1613.68	1.00:0.71:0.74:0.14:0.15:0.14	9619	1681.78	1.00:0.17	48311	Peptidase M14 carboxypeptidase A domain-containing protein OS=Drosophila melanogaster OX=7227 GN=Dmel\CG7025 PE=3 SV=2
2206	TRUE	Q7JUN3	ABCD1_DROME	26.83	9.18	6	6	Oxidation (M)	12271.3	21928.5	10607.3	2904.4	2675.65	2095.72	1.00:1.79:0.86:0.24:0.22:0.17	14935.7	2558.59	1.00:0.17	82639	ATP-binding cassette sub-family D member 1 OS=Drosophila melanogaster OX=7227 GN=Abcd1 PE=2 SV=1
1354	TRUE	Q7K4Y0	Q7K4Y0_DROME	44.53	27.68	9	9	Carbamidomethylation; Oxidation (M)	47986	55417.8	56211.2	8833.24	10384.5	10973.2	1.00:1.15:1.17:0.18:0.22:0.23	53205	10063.6	1.00:0.19	43420	Desaturase 1, isoform A OS=Drosophila melanogaster OX=7227 GN=Desat1 PE=1 SV=1
1127	TRUE	Q9VJH8	Q9VJH8_DROME	36.56	17.86	10	8	Oxidation (M)	6041.21	7121.34	5082.75	1173.07	1082.74	1417.44	1.00:1.18:0.84:0.19:0.18:0.23	6081.77	1224.42	1.00:0.20	60535	FI03416p OS=Drosophila melanogaster OX=7227 GN=Ugt37D1 PE=1 SV=1
2776	TRUE	Q9VRS9	Q9VRS9_DROME	21.2	14.12	5	3	Oxidation (M)	17079.2	22321.7	11261.5	3461.18	5113.96	2199.87	1.00:1.31:0.66:0.20:0.30:0.13	16887.5	3591.67	1.00:0.21	28511	Jonah 65Ai, isoform A OS=Drosophila melanogaster OX=7227 GN=Jon65Ai PE=2 SV=1
2661	TRUE	A1ZB24	A1ZB24_DROME	24.83	9.48	4	4	Carbamidomethylation; Oxidation (M)	25598.2	25817.9	17897.7	7450.68	4195.09	3737.01	1.00:1.01:0.70:0.29:0.16:0.15	23104.6	5127.59	1.00:0.22	50545	Mucin 55B, isoform A OS=Drosophila melanogaster OX=7227 GN=Muc55B PE=1 SV=1
2464	TRUE	Q9VT25	Q9VT25_DROME	28.51	26.14	7	6		9977.91	13490.1	10800.5	3253.39	1852.58	2745.31	1.00:1.35:1.08:0.33:0.19:0.28	11422.8	2617.09	1.00:0.23	28403	Peptidase S1 domain-containing protein OS=Drosophila melanogaster OX=7227 GN=Dmel\CG18180 PE=1 SV=1
1502	TRUE	Q9W322	Q9W322_DROME	20.95	13.48	8	8	Carbamidomethylation; Oxidation (M)	32575.5	37237	21067.9	6271.76	10688.1	4597.83	1.00:1.14:0.65:0.19:0.33:0.14	30293.5	7185.91	1.00:0.24	84477	GH10201p OS=Drosophila melanogaster OX=7227 GN=Dmel\CG3106 PE=2 SV=1
3997	TRUE	Q9VS66	Q9VS66_DROME	23.32	7.78	3	3		2173.92	3125	2621.56	794.776	382.839	740.756	1.00:1.44:1.21:0.37:0.18:0.34	2640.16	639.457	1.00:0.24	47719	FI02848p OS=Drosophila melanogaster OX=7227 GN=Dmel\CG8562 PE=2 SV=1
957	TRUE	A0A0B4K7V5	A0A0B4K7V5_DROME	35.15	29.78	10	10	Oxidation (M)	15230.2	13303.6	13043.8	3961.19	3549.15	2730.5	1.00:0.87:0.86:0.26:0.23:0.18	13859.2	3413.61	1.00:0.25	46626	Protein-serine/threonine kinase OS=Drosophila melanogaster OX=7227 GN=Pdk PE=1 SV=1
957	TRUE	P91622	PDK_DROME	35.15	29.78	10	10	Oxidation (M)	15230.2	13303.6	13043.8	3961.19	3549.15	2730.5	1.00:0.87:0.86:0.26:0.23:0.18	13859.2	3413.61	1.00:0.25	46626	[Pyruvate dehydrogenase (acetyl-transferring)] kinase, mitochondrial OS=Drosophila melanogaster OX=7227 GN=Pdk PE=2 SV=2
388	TRUE	Q9VGJ8	Q9VGJ8_DROME	28.27	30.64	20	19		10664.9	6631.81	7972.03	1750.85	2433.12	2350.14	1.00:0.62:0.75:0.16:0.23:0.22	8422.91	2178.04	1.00:0.26	101885	RE03989p OS=Drosophila melanogaster OX=7227 GN=Dmel\CG6830 PE=1 SV=1
908	TRUE	Q9V4T3	C4AD1_DROME	23.97	23.45	12	12	Carbamidomethylation; Oxidation (M)	9398.15	13453.9	8083.06	2189.68	3624.96	2122.76	1.00:1.43:0.86:0.23:0.39:0.23	10311.7	2645.8	1.00:0.26	58871	Probable cytochrome P450 4ad1 OS=Drosophila melanogaster OX=7227 GN=Cyp4ad1 PE=2 SV=1
2035	TRUE	Q9XZS5	Q9XZS5_DROME	20.15	13.13	6	6		8141.99	10484	10715.5	2287.65	4024.61	1489.19	1.00:1.29:1.32:0.28:0.49:0.18	9780.5	2600.48	1.00:0.27	62469	EG:23E12.1 protein OS=Drosophila melanogaster OX=7227 GN=EG:23E12.1 PE=4 SV=1
201	TRUE	B7Z028	B7Z028_DROME	23.6	41.57	26	25	Carbamidomethylation; Oxidation (M)	21663.8	33373.2	15976.7	6417.02	6782.45	6234.02	1.00:1.54:0.74:0.30:0.31:0.29	23671.3	6477.83	1.00:0.27	81332	Acyl-coenzyme A oxidase OS=Drosophila melanogaster OX=7227 GN=Acox3 PE=1 SV=1
375	TRUE	Q86B44	Q86B44_DROME	30.11	7.65	19	3	Carbamidomethylation	5480.05	4376.23	5148.51	1719.1	1116.5	1146.99	1.00:0.80:0.94:0.31:0.20:0.21	5001.59	1327.53	1.00:0.27	61837	Glutathione synthetase OS=Drosophila melanogaster OX=7227 GN=Gss2 PE=1 SV=2
2035	TRUE	D5A7L0	D5A7L0_DROME	20.15	14.97	6	6		8141.99	10484	10715.5	2287.65	4024.61	1489.19	1.00:1.29:1.32:0.28:0.49:0.18	9780.5	2600.48	1.00:0.27	55505	MIP19773p OS=Drosophila melanogaster OX=7227 GN=CG17636-RA PE=2 SV=1
1767	TRUE	O77436	O77436_DROME	21.99	26.13	9	9		3161.9	4920.27	3516.38	1109.29	668.012	1380.63	1.00:1.56:1.11:0.35:0.21:0.44	3866.18	1052.65	1.00:0.27	48677	EG:34F3.5 protein OS=Drosophila melanogaster OX=7227 GN=EG:34F3.5 PE=1 SV=1
282	TRUE	A0A0B4KGI0	A0A0B4KGI0_DROME	23.02	15.91	25	18	Oxidation (M)	6582.29	8879.36	4069.41	1707.8	1748.76	1746.44	1.00:1.35:0.62:0.26:0.27:0.27	6510.35	1734.33	1.00:0.27	157874	Uncharacterized protein, isoform E OS=Drosophila melanogaster OX=7227 GN=Mrp5 PE=4 SV=1
201	TRUE	Q9VMD7	Q9VMD7_DROME	23.6	42.82	26	25	Carbamidomethylation; Oxidation (M)	21663.8	33373.2	15976.7	6417.02	6782.45	6234.02	1.00:1.54:0.74:0.30:0.31:0.29	23671.3	6477.83	1.00:0.27	79319	Acyl-coenzyme A oxidase OS=Drosophila melanogaster OX=7227 GN=Acox3 PE=1 SV=3
282	TRUE	Q9VDT3	Q9VDT3_DROME	23.02	16.45	25	18	Oxidation (M)	6582.29	8879.36	4069.41	1707.8	1748.76	1746.44	1.00:1.35:0.62:0.26:0.27:0.27	6510.35	1734.33	1.00:0.27	152792	Uncharacterized protein, isoform A OS=Drosophila melanogaster OX=7227 GN=Mrp5 PE=4 SV=2
1295	TRUE	Q8SXR4	Q8SXR4_DROME	28.41	34.09	10	10	Oxidation (M)	12421.1	11059	12831.5	4237.88	3028.7	2385.55	1.00:0.89:1.03:0.34:0.24:0.19	12103.9	3217.38	1.00:0.27	35622	RE54230p OS=Drosophila melanogaster OX=7227 GN=Dmel\CG30339 PE=2 SV=1
2035	TRUE	M9NFP5	M9NFP5_DROME	20.15	12.82	6	6		8141.99	10484	10715.5	2287.65	4024.61	1489.19	1.00:1.29:1.32:0.28:0.49:0.18	9780.5	2600.48	1.00:0.27	64027	Uncharacterized protein, isoform C OS=Drosophila melanogaster OX=7227 GN=Dmel\CG17636 PE=4 SV=1
2968	TRUE	Q058X1	Q058X1_DROME	38.37	8.08	5	5		1847.1	1490.65	1553.17	482.671	476.274	397.568	1.00:0.81:0.84:0.26:0.26:0.22	1630.31	452.171	1.00:0.28	99063	IP13351p OS=Drosophila melanogaster OX=7227 GN=Dmel\CG30047 PE=2 SV=1
695	TRUE	Q9VT48	Q9VT48_DROME	32.65	14.91	13	13	Oxidation (M)	7880.57	9639.47	6542.08	2128.91	2512.16	2128.27	1.00:1.22:0.83:0.27:0.32:0.27	8020.71	2256.45	1.00:0.28	142804	Anion exchange protein OS=Drosophila melanogaster OX=7227 GN=Ae2 PE=1 SV=2
695	TRUE	Q8IQD6	Q8IQD6_DROME	32.65	15.74	13	13	Oxidation (M)	7880.57	9639.47	6542.08	2128.91	2512.16	2128.27	1.00:1.22:0.83:0.27:0.32:0.27	8020.71	2256.45	1.00:0.28	135688	Anion exchange protein OS=Drosophila melanogaster OX=7227 GN=Ae2 PE=1 SV=1
357	TRUE	A8Y5A0	A8Y5A0_DROME	21.21	35.19	23	19	Carbamidomethylation; Oxidation (M)	12723.7	13557.6	10387.2	2138.01	5071.99	3283.24	1.00:1.07:0.82:0.17:0.40:0.26	12222.8	3497.74	1.00:0.29	74809	glutamine--fructose-6-phosphate transaminase (isomerizing) OS=Drosophila melanogaster OX=7227 GN=Gfat1 PE=1 SV=1
357	TRUE	A8Y596	A8Y596_DROME	21.21	34.16	23	19	Carbamidomethylation; Oxidation (M)	12723.7	13557.6	10387.2	2138.01	5071.99	3283.24	1.00:1.07:0.82:0.17:0.40:0.26	12222.8	3497.74	1.00:0.29	76995	glutamine--fructose-6-phosphate transaminase (isomerizing) OS=Drosophila melanogaster OX=7227 GN=Gfat1 PE=1 SV=1
2567	TRUE	Q9VZD9	Q9VZD9_DROME	21.2	22.93	6	6		7657.16	7231.88	6648.93	1414.8	1614.22	3249.71	1.00:0.94:0.87:0.18:0.21:0.42	7179.32	2092.91	1.00:0.29	34416	Peroxisomal membrane protein 34, isoform A OS=Drosophila melanogaster OX=7227 GN=PMP34 PE=3 SV=2
357	TRUE	A8Y599	A8Y599_DROME	21.21	34.31	23	19	Carbamidomethylation; Oxidation (M)	12723.7	13557.6	10387.2	2138.01	5071.99	3283.24	1.00:1.07:0.82:0.17:0.40:0.26	12222.8	3497.74	1.00:0.29	76655	glutamine--fructose-6-phosphate transaminase (isomerizing) OS=Drosophila melanogaster OX=7227 GN=Gfat1 PE=1 SV=1
357	TRUE	Q7PLC6	Q7PLC6_DROME	21.21	34.77	23	19	Carbamidomethylation; Oxidation (M)	12723.7	13557.6	10387.2	2138.01	5071.99	3283.24	1.00:1.07:0.82:0.17:0.40:0.26	12222.8	3497.74	1.00:0.29	75608	glutamine--fructose-6-phosphate transaminase (isomerizing) OS=Drosophila melanogaster OX=7227 GN=Gfat1 PE=1 SV=1
357	TRUE	Q7PLC7	Q7PLC7_DROME	21.21	33.72	23	19	Carbamidomethylation; Oxidation (M)	12723.7	13557.6	10387.2	2138.01	5071.99	3283.24	1.00:1.07:0.82:0.17:0.40:0.26	12222.8	3497.74	1.00:0.29	78042	glutamine--fructose-6-phosphate transaminase (isomerizing) OS=Drosophila melanogaster OX=7227 GN=Gfat1 PE=1 SV=2
1735	TRUE	Q9VBT7	Q9VBT7_DROME	22.28	21.8	9	9		11887.8	8625.12	11209.9	1880.39	3283.75	3899.67	1.00:0.73:0.94:0.16:0.28:0.33	10574.3	3021.27	1.00:0.29	48888	GH13495p OS=Drosophila melanogaster OX=7227 GN=Dmel\CG10513 PE=1 SV=2
1352	TRUE	Q6NLM7	Q6NLM7_DROME	40.7	26.37	9	9	Oxidation (M)	12701.5	12938.7	13552.2	4238.52	3381.71	4150.4	1.00:1.02:1.07:0.33:0.27:0.33	13064.1	3923.55	1.00:0.30	35839	LP22879p OS=Drosophila melanogaster OX=7227 GN=CG15018 PE=2 SV=1
1126	TRUE	A4V448	A4V448_DROME	24.78	23.99	14	14		5846.39	5150.44	3537.98	1728.46	1492.96	1162.11	1.00:0.88:0.61:0.30:0.26:0.20	4844.94	1461.17	1.00:0.30	80746	Glutamate--cysteine ligase OS=Drosophila melanogaster OX=7227 GN=Gclc PE=1 SV=1
1126	TRUE	Q9W3K5	GSH1_DROME	24.78	23.99	14	14		5846.39	5150.44	3537.98	1728.46	1492.96	1162.11	1.00:0.88:0.61:0.30:0.26:0.20	4844.94	1461.17	1.00:0.30	80746	Glutamate--cysteine ligase OS=Drosophila melanogaster OX=7227 GN=Gclc PE=2 SV=1
690	TRUE	Q9VGC5	Q9VGC5_DROME	26.07	38.76	15	15	Carbamidomethylation; Oxidation (M)	93473.1	71115.5	62188.6	20195.1	29622.4	20635.8	1.00:0.76:0.67:0.22:0.32:0.22	75592.4	23484.4	1.00:0.31	59245	Luciferin 4-monooxygenase OS=Drosophila melanogaster OX=7227 GN=Dmel\CG4830 PE=1 SV=1
622	TRUE	Q9VKF6	Q9VKF6_DROME	28.68	24.94	17	15	Carbamidomethylation; Oxidation (M)	18945.8	21249.4	13615	5035.51	5618.82	6119.71	1.00:1.12:0.72:0.27:0.30:0.32	17936.7	5591.35	1.00:0.31	93110	V-type proton ATPase subunit a OS=Drosophila melanogaster OX=7227 GN=Vha100-5 PE=1 SV=1
1985	TRUE	Q9VG30	Q9VG30_DROME	20.7	18.49	8	7		2691.01	2820.51	2001.84	501.961	1086.8	772.378	1.00:1.05:0.74:0.19:0.40:0.29	2504.45	787.048	1.00:0.31	59128	UDP-glycosyltransferase family 37 member A2 OS=Drosophila melanogaster OX=7227 GN=Ugt37A2 PE=1 SV=1
1836	TRUE	O97061	O97061_DROME	30.98	25.13	9	3		18308.8	19261.1	24994.5	7496.64	6582.22	5661.54	1.00:1.05:1.37:0.41:0.36:0.31	20854.8	6580.13	1.00:0.32	20823	Ccp84Ad OS=Drosophila melanogaster OX=7227 GN=Ccp84Ad PE=4 SV=1
1997	TRUE	Q9W426	Q9W426_DROME	26.07	27.68	7	7	Oxidation (M)	10016.1	9246.75	7119.48	2237.67	3197.96	3333.67	1.00:0.92:0.71:0.22:0.32:0.33	8794.11	2923.1	1.00:0.33	37130	Uncharacterized protein, isoform A OS=Drosophila melanogaster OX=7227 GN=Dmel\CG14445 PE=4 SV=2
1838	TRUE	Q9W095	Q9W095_DROME	30.57	13.54	6	6		6474.3	5877.16	4720.68	1816.42	2180.2	1651.75	1.00:0.91:0.73:0.28:0.34:0.26	5690.71	1882.79	1.00:0.33	64588	glycerol kinase OS=Drosophila melanogaster OX=7227 GN=Gk2 PE=2 SV=2
2912	TRUE	Q9VL61	Q9VL61_DROME	37.2	6.82	4	4		14181.5	12772.6	14431.3	4284.9	5300.26	4200.51	1.00:0.90:1.02:0.30:0.37:0.30	13795.2	4595.22	1.00:0.33	77374	FI22810p1 OS=Drosophila melanogaster OX=7227 GN=Dmel\CG5853 PE=2 SV=1
1997	TRUE	X2JAM0	X2JAM0_DROME	26.07	25.69	7	7	Oxidation (M)	10016.1	9246.75	7119.48	2237.67	3197.96	3333.67	1.00:0.92:0.71:0.22:0.32:0.33	8794.11	2923.1	1.00:0.33	40034	Uncharacterized protein, isoform C OS=Drosophila melanogaster OX=7227 GN=Dmel\CG14445 PE=4 SV=1
3413	TRUE	Q6IGN6	Q6IGN6_DROME	25.75	40.91	3	3		4615.19	5676.74	3823.3	1292.07	1408.75	1937.09	1.00:1.23:0.83:0.28:0.31:0.42	4705.08	1545.97	1.00:0.33	9902	HDC05827 OS=Drosophila melanogaster OX=7227 GN=Dmel\CG34228 PE=1 SV=1
1997	TRUE	X2JCR6	X2JCR6_DROME	26.07	26.12	7	7	Oxidation (M)	10016.1	9246.75	7119.48	2237.67	3197.96	3333.67	1.00:0.92:0.71:0.22:0.32:0.33	8794.11	2923.1	1.00:0.33	39327	Uncharacterized protein, isoform D OS=Drosophila melanogaster OX=7227 GN=Dmel\CG14445 PE=4 SV=1
336	TRUE	B5RIV0	B5RIV0_DROME	30.66	35.14	22	22	Carbamidomethylation; Oxidation (M)	58246.2	55552.1	41023.3	15500.6	16701.8	18765.4	1.00:0.95:0.70:0.27:0.29:0.32	51607.2	16989.3	1.00:0.33	73611	long-chain-fatty-acid--CoA ligase OS=Drosophila melanogaster OX=7227 GN=bgm PE=1 SV=1
2341	TRUE	Q2MGL8	Q2MGL8_DROME	37.65	26.45	7	7		6895.1	7175.47	6285.52	2589.48	2117.46	2067.43	1.00:1.04:0.91:0.38:0.31:0.30	6785.36	2258.12	1.00:0.33	35801	CRAL-TRIO domain-containing protein OS=Drosophila melanogaster OX=7227 GN=Dmel\CG33966 PE=1 SV=1
336	TRUE	Q9V3S9	BGM_DROME	30.66	35.14	22	22	Carbamidomethylation; Oxidation (M)	58246.2	55552.1	41023.3	15500.6	16701.8	18765.4	1.00:0.95:0.70:0.27:0.29:0.32	51607.2	16989.3	1.00:0.33	73611	Very long-chain-fatty-acid--CoA ligase bubblegum OS=Drosophila melanogaster OX=7227 GN=bgm PE=1 SV=1
776	TRUE	Q9VWC8	Q9VWC8_DROME	25.17	32.93	17	17	Carbamidomethylation	8924.92	7997.45	7307.01	2741.87	3471.05	1980.43	1.00:0.90:0.82:0.31:0.39:0.22	8076.46	2731.12	1.00:0.34	75301	LD11581p OS=Drosophila melanogaster OX=7227 GN=Abcd3 PE=1 SV=2
776	TRUE	M9PF96	M9PF96_DROME	25.17	34.17	17	17	Carbamidomethylation	8924.92	7997.45	7307.01	2741.87	3471.05	1980.43	1.00:0.90:0.82:0.31:0.39:0.22	8076.46	2731.12	1.00:0.34	72885	Peroxisomal membrane protein 70 kDa, isoform C OS=Drosophila melanogaster OX=7227 GN=Abcd3 PE=1 SV=1
1373	TRUE	Q9VV49	Q9VV49_DROME	30.24	26.32	11	10	Carbamidomethylation; Oxidation (M)	26202.8	29105.6	20226.6	8207.95	7671.24	9441.44	1.00:1.11:0.77:0.31:0.29:0.36	25178.3	8440.21	1.00:0.34	43482	1-Acylglycerol-3-phosphate O-acyltransferase 4, isoform A OS=Drosophila melanogaster OX=7227 GN=Agpat4 PE=2 SV=1
560	TRUE	Q4U2G8	Q4U2G8_DROME	41.45	29.85	19	19	Carbamidomethylation; Oxidation (M)	40680.1	43451.7	37016.9	13122.1	14956.2	13121.8	1.00:1.07:0.91:0.32:0.37:0.32	40382.9	13733.4	1.00:0.34	100998	LD02432p OS=Drosophila melanogaster OX=7227 GN=Dmel\CG11961 PE=1 SV=1
1025	TRUE	Q7K0P0	Q7K0P0_DROME	29.29	35.99	13	13	Carbamidomethylation; Oxidation (M)	29226.2	40117.3	28517.9	10072	10869.9	12644.6	1.00:1.37:0.98:0.34:0.37:0.43	32620.5	11195.5	1.00:0.34	50976	Juvenile hormone-inducible protein 26 OS=Drosophila melanogaster OX=7227 GN=JhI-26 PE=1 SV=1
27	TRUE	A1Z784	A1Z784_DROME	38.3	55.72	111	111	Carbamidomethylation; Oxidation (M)	84086.3	75796.7	80909.1	24416.9	30732.4	28879.4	1.00:0.90:0.96:0.29:0.37:0.34	80264.1	28009.6	1.00:0.35	278596	Acetyl-CoA carboxylase, isoform A OS=Drosophila melanogaster OX=7227 GN=ACC PE=1 SV=1
1246	TRUE	Q9W4P6	Q9W4P6_DROME	25.51	17.04	12	11	Oxidation (M)	41846.8	36656.9	28643.5	10597.4	15517.4	11911.5	1.00:0.88:0.68:0.25:0.37:0.28	35715.8	12675.4	1.00:0.35	89223	FI03654p OS=Drosophila melanogaster OX=7227 GN=CG32787 PE=1 SV=2
1246	TRUE	X2JCG8	X2JCG8_DROME	25.51	16.93	12	11	Oxidation (M)	41846.8	36656.9	28643.5	10597.4	15517.4	11911.5	1.00:0.88:0.68:0.25:0.37:0.28	35715.8	12675.4	1.00:0.35	89726	Uncharacterized protein, isoform E OS=Drosophila melanogaster OX=7227 GN=CG32780 PE=1 SV=1
219	TRUE	P20007	PCKG_DROME	27.96	33.54	22	18	Carbamidomethylation; Oxidation (M)	110611	126375	103350	42518.7	46970.3	31062.3	1.00:1.14:0.93:0.38:0.42:0.28	113445	40183.8	1.00:0.35	71129	Phosphoenolpyruvate carboxykinase [GTP] OS=Drosophila melanogaster OX=7227 GN=Pepck1 PE=2 SV=2
3137	TRUE	Q9VXF5	Q9VXF5_DROME	20.37	12.33	5	5		2787.87	1668.94	3072.6	757.809	1061.4	869.839	1.00:0.60:1.10:0.27:0.38:0.31	2509.8	896.348	1.00:0.36	49693	P3 protein OS=Drosophila melanogaster OX=7227 GN=Dmel\CG9903 PE=3 SV=1
2966	TRUE	Q4V6J1	Q4V6J1_DROME	31.89	18.33	5	4		941.894	1210.5	1002.76	369.006	432.27	334.949	1.00:1.29:1.06:0.39:0.46:0.36	1051.72	378.742	1.00:0.36	27217	Glutathione S transferase E10, isoform A OS=Drosophila melanogaster OX=7227 GN=GstE10 PE=2 SV=1
1953	TRUE	Q9VDC0	Q9VDC0_DROME	22.93	44.8	8	7	Carbamidomethylation; Oxidation (M)	21517.7	28435.2	20523	11217.8	6723.97	8113.47	1.00:1.32:0.95:0.52:0.31:0.38	23492	8685.08	1.00:0.37	27236	GH01837p OS=Drosophila melanogaster OX=7227 GN=FOHSDR PE=1 SV=1
1678	TRUE	Q9VPK3	Q9VPK3_DROME	38.62	26.88	9	9	Carbamidomethylation	13353.9	12758.7	13513.7	4315.66	5324.78	5201.43	1.00:0.96:1.01:0.32:0.40:0.39	13208.7	4947.29	1.00:0.37	47445	AT24407p OS=Drosophila melanogaster OX=7227 GN=Dmel\CG31974 PE=2 SV=3
2126	TRUE	Q9VHF0	Q9VHF0_DROME	29.53	15.35	7	7		4974.84	4323.62	4444.42	2027.23	1371.25	1656.97	1.00:0.87:0.89:0.41:0.28:0.33	4580.96	1685.15	1.00:0.37	50745	L-serine deaminase OS=Drosophila melanogaster OX=7227 GN=Srr PE=1 SV=1
2728	TRUE	M9PBM0	M9PBM0_DROME	27.56	24.17	6	6		15959.4	13365.4	13505	4098.66	5274.7	6292.32	1.00:0.84:0.85:0.26:0.33:0.39	14276.6	5221.89	1.00:0.37	37094	Kraken, isoform B OS=Drosophila melanogaster OX=7227 GN=kraken PE=3 SV=1
2728	TRUE	O18391	KRAK_DROME	27.56	24.17	6	6		15959.4	13365.4	13505	4098.66	5274.7	6292.32	1.00:0.84:0.85:0.26:0.33:0.39	14276.6	5221.89	1.00:0.37	37094	Probable serine hydrolase OS=Drosophila melanogaster OX=7227 GN=kraken PE=2 SV=1
1742	TRUE	Q9VKC9	Q9VKC9_DROME	27.76	15.12	8	8	Oxidation (M)	37306.8	47059.3	35528.2	11961.4	16767.4	15372.7	1.00:1.26:0.95:0.32:0.45:0.41	39964.8	14700.5	1.00:0.37	54009	Dietary and metabolic glutamate transporter OS=Drosophila melanogaster OX=7227 GN=dmGlut PE=2 SV=2
1077	TRUE	Q9W2J4	Q9W2J4_DROME	29.02	28.95	13	13	Oxidation (M)	6241.59	6234.06	6273.8	2852.12	2439.82	1890.03	1.00:1.00:1.01:0.46:0.39:0.30	6249.81	2393.99	1.00:0.38	60100	UDP-glucuronosyltransferase OS=Drosophila melanogaster OX=7227 GN=Ugt49B1 PE=1 SV=2
571	TRUE	Q9VBS7	Q9VBS7_DROME	27.56	46.82	16	16	Oxidation (M)	18112.5	18814	24909.5	6592.82	8510.51	8364.76	1.00:1.04:1.38:0.36:0.47:0.46	20612	7822.7	1.00:0.38	49134	Uncharacterized protein, isoform B OS=Drosophila melanogaster OX=7227 GN=Dmel\CG10550 PE=1 SV=1
964	TRUE	Q7JRC3	Q7JRC3_DROME	26.03	36.92	13	12	Oxidation (M)	10296.4	8758.26	9668.86	3297.96	4733.54	3049.48	1.00:0.85:0.94:0.32:0.46:0.30	9574.51	3693.66	1.00:0.39	54742	Epoxide hydrolase OS=Drosophila melanogaster OX=7227 GN=Jheh1 PE=2 SV=1
313	TRUE	A1Z7H3	A1Z7H3_DROME	29.22	35.79	22	22	Carbamidomethylation; Oxidation (M)	61691.1	54122.8	46335.8	18179.5	23211.5	22560.7	1.00:0.88:0.75:0.29:0.38:0.37	54049.9	21317.2	1.00:0.39	79428	long-chain-fatty-acid--CoA ligase OS=Drosophila melanogaster OX=7227 GN=Acsl PE=1 SV=1
3826	TRUE	Q9VPB9	Q9VPB9_DROME	28.41	12.61	3	3		5041.55	6428.82	4935.61	2481.28	2136.37	1861.01	1.00:1.28:0.98:0.49:0.42:0.37	5468.66	2159.55	1.00:0.39	39359	Peroxisomal membrane protein PEX16 OS=Drosophila melanogaster OX=7227 GN=Pex16 PE=1 SV=1
313	TRUE	Q8T3L1	Q8T3L1_DROME	29.22	35.38	22	22	Carbamidomethylation; Oxidation (M)	61691.1	54122.8	46335.8	18179.5	23211.5	22560.7	1.00:0.88:0.75:0.29:0.38:0.37	54049.9	21317.2	1.00:0.39	80378	long-chain-fatty-acid--CoA ligase OS=Drosophila melanogaster OX=7227 GN=Acsl PE=1 SV=1
569	TRUE	P12646	G6PD_DROME	20.87	44.47	19	19	Oxidation (M)	23071	15387.1	28898.2	9166.06	8294.56	8794.98	1.00:0.67:1.25:0.40:0.36:0.38	22452.1	8751.87	1.00:0.39	60431	Glucose-6-phosphate 1-dehydrogenase OS=Drosophila melanogaster OX=7227 GN=Zw PE=1 SV=2
313	TRUE	A1Z7H2	A1Z7H2_DROME	29.22	35.29	22	22	Carbamidomethylation; Oxidation (M)	61691.1	54122.8	46335.8	18179.5	23211.5	22560.7	1.00:0.88:0.75:0.29:0.38:0.37	54049.9	21317.2	1.00:0.39	80617	long-chain-fatty-acid--CoA ligase OS=Drosophila melanogaster OX=7227 GN=Acsl PE=1 SV=1
313	TRUE	A0A0B4KFE4	A0A0B4KFE4_DROME	29.22	34.75	22	22	Carbamidomethylation; Oxidation (M)	61691.1	54122.8	46335.8	18179.5	23211.5	22560.7	1.00:0.88:0.75:0.29:0.38:0.37	54049.9	21317.2	1.00:0.39	81815	long-chain-fatty-acid--CoA ligase OS=Drosophila melanogaster OX=7227 GN=Acsl PE=1 SV=1
2171	TRUE	Q9VFM9	TWF_DROME	29.87	28.28	8	8		9396.09	9652.98	9085.46	2993.78	3788.99	4340.43	1.00:1.03:0.97:0.32:0.40:0.46	9378.18	3707.73	1.00:0.40	39070	Twinfilin OS=Drosophila melanogaster OX=7227 GN=twf PE=1 SV=1
280	TRUE	Q8SWX4	Q8SWX4_DROME	29.43	34.55	27	27	Carbamidomethylation; Oxidation (M)	157869	198247	146632	71660.6	71657.4	60056.9	1.00:1.26:0.93:0.45:0.45:0.38	167583	67791.6	1.00:0.40	108361	Aminopeptidase OS=Drosophila melanogaster OX=7227 GN=CG5839 PE=1 SV=1
4138	TRUE	Q9VX13	Q9VX13_DROME	23.96	11.21	3	3		1634.3	1757.02	1526.99	721.443	465.353	756.184	1.00:1.08:0.93:0.44:0.28:0.46	1639.44	647.66	1.00:0.40	37645	FI05221p OS=Drosophila melanogaster OX=7227 GN=Dmel\CG15814 PE=2 SV=1
264	TRUE	Q9VFW9	Q9VFW9_DROME	23.22	37.15	28	27	Carbamidomethylation; Oxidation (M)	25914.9	40112.2	28508	10746.8	14599.9	12527.9	1.00:1.55:1.10:0.41:0.56:0.48	31511.7	12624.9	1.00:0.40	107001	Aminopeptidase OS=Drosophila melanogaster OX=7227 GN=Dmel\CG8774 PE=1 SV=3
1960	TRUE	Q7JWW6	Q7JWW6_DROME	21.76	27.05	7	7		2842.68	3310.53	3849.86	949.901	1480.14	1566.01	1.00:1.16:1.35:0.33:0.52:0.55	3334.36	1332.01	1.00:0.40	40365	Adenosine kinase OS=Drosophila melanogaster OX=7227 GN=Adk3 PE=2 SV=1
2328	TRUE	Q9W4R9	Q9W4R9_DROME	26.79	15.6	5	5		1713.26	2031.51	2040.42	647.001	955.914	711.288	1.00:1.19:1.19:0.38:0.56:0.42	1928.4	771.401	1.00:0.40	49084	LD13611p OS=Drosophila melanogaster OX=7227 GN=anon-EST:Posey113 PE=1 SV=2
2665	TRUE	Q7JYH3	Q7JYH3_DROME	24.89	39.41	4	4	Oxidation (M)	11847.3	9892.74	12083.1	3370.37	5222.99	4820.95	1.00:0.84:1.02:0.28:0.44:0.41	11274.4	4471.44	1.00:0.40	18414	NADH dehydrogenase [ubiquinone] 1 alpha subcomplex subunit 11 OS=Drosophila melanogaster OX=7227 GN=ND-B14.7 PE=1 SV=1
264	TRUE	Q9VFW8	Q9VFW8_DROME	23.22	39.55	28	27	Carbamidomethylation; Oxidation (M)	25914.9	40112.2	28508	10746.8	14599.9	12527.9	1.00:1.55:1.10:0.41:0.56:0.48	31511.7	12624.9	1.00:0.40	100474	Aminopeptidase OS=Drosophila melanogaster OX=7227 GN=Dmel\CG8774 PE=1 SV=2
2328	TRUE	M9PGD7	M9PGD7_DROME	26.79	16.5	5	5		1713.26	2031.51	2040.42	647.001	955.914	711.288	1.00:1.19:1.19:0.38:0.56:0.42	1928.4	771.401	1.00:0.40	46431	Uncharacterized protein, isoform B OS=Drosophila melanogaster OX=7227 GN=anon-EST:Posey113 PE=1 SV=1
664	TRUE	Q9VIC0	Q9VIC0_DROME	30.86	38.26	16	16	Carbamidomethylation; Oxidation (M)	9077.66	9041.93	8640.82	3669.56	4251.88	3027.56	1.00:1.00:0.95:0.40:0.47:0.33	8920.14	3649.67	1.00:0.41	61305	Alpha-Esterase-4 OS=Drosophila melanogaster OX=7227 GN=alpha-Est4 PE=2 SV=1
2772	TRUE	Q9VCX3	RM45_DROME	22.29	9.97	4	4		4810.47	3432	4333.28	2192.77	1526.56	1399.1	1.00:0.71:0.90:0.46:0.32:0.29	4191.92	1706.14	1.00:0.41	41611	Large ribosomal subunit protein mL45 OS=Drosophila melanogaster OX=7227 GN=mRpL45 PE=2 SV=1
2550	TRUE	Q9VGA3	Q9VGA3_DROME	32.16	25.45	6	5	Carbamidomethylation	12421.3	12208.5	14683.1	5821.39	4704.76	5726.03	1.00:0.98:1.18:0.47:0.38:0.46	13104.3	5417.4	1.00:0.41	25332	LD12305p OS=Drosophila melanogaster OX=7227 GN=Dmel\CG4115 PE=1 SV=2
3652	TRUE	O97069	ASSY_DROME	23.29	6.68	3	3		860.448	603.297	877.854	263.099	348.592	352.161	1.00:0.70:1.02:0.31:0.41:0.41	780.533	321.284	1.00:0.41	46595	Argininosuccinate synthase OS=Drosophila melanogaster OX=7227 GN=Ass PE=2 SV=1
830	TRUE	P00334	ADH_DROME	37.21	75.39	17	17	Carbamidomethylation	979907	1.07195e+06	885901	418510	410735	368535	1.00:1.09:0.90:0.43:0.42:0.38	979252	399260	1.00:0.41	27761	Alcohol dehydrogenase OS=Drosophila melanogaster OX=7227 GN=Adh PE=1 SV=2
3221	TRUE	Q7JZE1	Q7JZE1_DROME	20.3	16.6	3	3		598.351	756.134	479.281	193.669	273.323	297.817	1.00:1.26:0.80:0.32:0.46:0.50	611.256	254.936	1.00:0.42	27138	Peroxin 11 OS=Drosophila melanogaster OX=7227 GN=Pex11ab PE=1 SV=1
1056	TRUE	A0A0B4LGJ9	A0A0B4LGJ9_DROME	25.61	23.84	13	13		11848.2	10653.8	8020.51	3744.27	4537.75	4442.02	1.00:0.90:0.68:0.32:0.38:0.37	10174.2	4241.35	1.00:0.42	60627	Glycerol-3-phosphate acyltransferase 4, isoform D OS=Drosophila melanogaster OX=7227 GN=Gpat4 PE=1 SV=1
1167	TRUE	Q7K1W4	Q7K1W4_DROME	35.28	24.36	11	11	Oxidation (M)	36740.8	32996.4	31041.2	14056.1	15262.7	12584.5	1.00:0.90:0.84:0.38:0.42:0.34	33592.8	13967.8	1.00:0.42	53717	Epoxide hydrolase OS=Drosophila melanogaster OX=7227 GN=Jheh3 PE=2 SV=1
1056	TRUE	Q9W1B5	Q9W1B5_DROME	25.61	27.89	13	13		11848.2	10653.8	8020.51	3744.27	4537.75	4442.02	1.00:0.90:0.68:0.32:0.38:0.37	10174.2	4241.35	1.00:0.42	52245	Glycerol-3-phosphate acyltransferase 4, isoform C OS=Drosophila melanogaster OX=7227 GN=Gpat4 PE=1 SV=2
113	TRUE	P35416	MYSP2_DROME	40.37	9.84	43	7	Oxidation (M)	16013.7	15044.3	14753.8	7061.72	5985.12	6387.99	1.00:0.94:0.92:0.44:0.37:0.40	15270.6	6478.28	1.00:0.42	74277	Paramyosin, short form OS=Drosophila melanogaster OX=7227 GN=Prm PE=2 SV=2
986	TRUE	Q9VRP4	Q9VRP4_DROME	20.95	37.84	15	15	Carbamidomethylation	33037.8	21214.4	24982.2	11770.1	8533.88	12729.3	1.00:0.64:0.76:0.36:0.26:0.39	26411.5	11011.1	1.00:0.42	57641	Bifunctional phosphopantetheine adenylyltransferase - Dephospho-CoA kinase OS=Drosophila melanogaster OX=7227 GN=Ppat-Dpck PE=1 SV=2
2647	TRUE	Q9VB76	Q9VB76_DROME	25.52	21.86	6	6		10119	8022.5	8724.74	3072.61	4551	3766.85	1.00:0.79:0.86:0.30:0.45:0.37	8955.43	3796.82	1.00:0.42	35053	Carbonic anhydrase OS=Drosophila melanogaster OX=7227 GN=CAH9 PE=3 SV=2
817	TRUE	Q9VCR0	Q9VCR0_DROME	22.63	48	15	14	Carbamidomethylation; Oxidation (M)	52913.3	60467	37256.4	18425	21922	22436.1	1.00:1.14:0.70:0.35:0.41:0.42	50212.2	20927.7	1.00:0.42	44975	Uncharacterized protein, isoform A OS=Drosophila melanogaster OX=7227 GN=Dmel\CG17109 PE=1 SV=1
113	TRUE	A4V1N9	A4V1N9_DROME	40.37	9.84	43	7	Oxidation (M)	16013.7	15044.3	14753.8	7061.72	5985.12	6387.99	1.00:0.94:0.92:0.44:0.37:0.40	15270.6	6478.28	1.00:0.42	74277	Paramyosin, isoform D OS=Drosophila melanogaster OX=7227 GN=Prm PE=1 SV=1
794	TRUE	Q9W171	Q9W171_DROME	23.6	34.26	15	15	Carbamidomethylation; Oxidation (M)	31221.9	27856.9	22306.3	10593.9	14154.4	9909.42	1.00:0.89:0.71:0.34:0.45:0.32	27128.4	11552.6	1.00:0.43	59406	RE01528p OS=Drosophila melanogaster OX=7227 GN=Dmel\CG4563 PE=1 SV=1
638	TRUE	Q9VF53	Q9VF53_DROME	20.27	20.03	18	18	Carbamidomethylation; Oxidation (M)	15502.3	14581.6	9731.88	4732.18	5738	6697.96	1.00:0.94:0.63:0.31:0.37:0.43	13271.9	5722.71	1.00:0.43	139125	Aldehyde oxidase 1 OS=Drosophila melanogaster OX=7227 GN=AOX1 PE=1 SV=1
1896	TRUE	Q7K4H4	NO66_DROME	26.95	10.72	6	6		5640.39	4966.15	4430.87	2607.92	1913.55	2130.91	1.00:0.88:0.79:0.46:0.34:0.38	5012.47	2217.46	1.00:0.44	73098	Bifunctional lysine-specific demethylase and histidyl-hydroxylase NO66 OS=Drosophila melanogaster OX=7227 GN=NO66 PE=1 SV=1
513	TRUE	Q9VXI1	Q9VXI1_DROME	30.65	66.03	16	16	Carbamidomethylation; Oxidation (M)	172174	144769	141793	61841.4	76716.2	63418.7	1.00:0.84:0.82:0.36:0.45:0.37	152912	67325.4	1.00:0.44	34786	L-gulonate 3-dehydrogenase OS=Drosophila melanogaster OX=7227 GN=Had1 PE=1 SV=2
3289	TRUE	Q9V3L7	Q9V3L7_DROME	42.8	26	4	4		25069	27760	25733.4	10923.5	12222.2	11603.7	1.00:1.11:1.03:0.44:0.49:0.46	26187.5	11583.1	1.00:0.44	16972	NADH dehydrogenase [ubiquinone] 1 beta subcomplex subunit 11, mitochondrial OS=Drosophila melanogaster OX=7227 GN=NP15.6 PE=1 SV=1
131	TRUE	Q23978	MY31D_DROME	23.94	43.92	38	37	Carbamidomethylation; Oxidation (M)	14206.3	17872.1	12163.2	6680.09	5480.22	7196.88	1.00:1.26:0.86:0.47:0.39:0.51	14747.2	6452.4	1.00:0.44	117095	Unconventional myosin ID OS=Drosophila melanogaster OX=7227 GN=Myo31DF PE=1 SV=1
332	TRUE	Q9VMF0	Q9VMF0_DROME	23.4	50.47	20	20	Oxidation (M)	10873	13016.6	12185.3	4781.26	6798.57	4360.99	1.00:1.20:1.12:0.44:0.63:0.40	12025	5313.61	1.00:0.44	48763	FI04444p OS=Drosophila melanogaster OX=7227 GN=Dmel\CG9498 PE=1 SV=1
3903	TRUE	Q9VHD2	MAAI2_DROME	22.58	11.01	3	3		2926.91	3414.68	2290.08	1484.92	1078.72	1262.57	1.00:1.17:0.78:0.51:0.37:0.43	2877.22	1275.41	1.00:0.44	25975	Probable maleylacetoacetate isomerase 2 OS=Drosophila melanogaster OX=7227 GN=GstZ2 PE=1 SV=1
1896	TRUE	E2QD64	E2QD64_DROME	26.95	10.72	6	6		5640.39	4966.15	4430.87	2607.92	1913.55	2130.91	1.00:0.88:0.79:0.46:0.34:0.38	5012.47	2217.46	1.00:0.44	73098	Bifunctional lysine-specific demethylase and histidyl-hydroxylase OS=Drosophila melanogaster OX=7227 GN=NO66 PE=1 SV=1
1451	TRUE	Q9VPF3	Q9VPF3_DROME	21.72	33.42	9	9		6302.31	5982.69	6768.8	1972.06	3149.25	3231.49	1.00:0.95:1.07:0.31:0.50:0.51	6351.27	2784.27	1.00:0.44	43297	4-hydroxyphenylpyruvate dioxygenase OS=Drosophila melanogaster OX=7227 GN=Hpd PE=1 SV=1
1579	TRUE	Q9V3W2	Q9V3W2_DROME	25.84	49.1	10	10	Carbamidomethylation; Oxidation (M)	23982.5	23115.7	16714.2	9195.5	10018.9	8652.1	1.00:0.96:0.70:0.38:0.42:0.36	21270.8	9288.82	1.00:0.44	18995	GM23292p OS=Drosophila melanogaster OX=7227 GN=ND-B17 PE=1 SV=1
202	TRUE	X2JFD6	X2JFD6_DROME	22.44	63.71	29	29	Carbamidomethylation; Oxidation (M)	59320.7	54582.6	37103.2	22239.4	22686.7	22827.9	1.00:0.92:0.63:0.37:0.38:0.38	50335.5	22584.7	1.00:0.45	64073	Peroxisomal multifunctional enzyme type 2, isoform B OS=Drosophila melanogaster OX=7227 GN=Mfe2 PE=3 SV=1
2933	TRUE	Q9W547	Q9W547_DROME	22.78	11.93	3	3		2587.52	2303.26	2026.33	1162.94	781.052	1145.23	1.00:0.89:0.78:0.45:0.30:0.44	2305.7	1029.74	1.00:0.45	27971	Large ribosomal subunit protein uL16m OS=Drosophila melanogaster OX=7227 GN=mRpL16 PE=1 SV=1
202	TRUE	Q9VXJ0	DHB4_DROME	22.44	63.71	29	29	Carbamidomethylation; Oxidation (M)	59320.7	54582.6	37103.2	22239.4	22686.7	22827.9	1.00:0.92:0.63:0.37:0.38:0.38	50335.5	22584.7	1.00:0.45	64073	Peroxisomal multifunctional enzyme type 2 OS=Drosophila melanogaster OX=7227 GN=Mfe2 PE=1 SV=1
557	TRUE	Q0E8E8	Q0E8E8_DROME	32.82	51.12	18	15	Carbamidomethylation; Oxidation (M)	206030	226612	174501	91763.7	86526	91934.4	1.00:1.10:0.85:0.45:0.42:0.45	202381	90074.7	1.00:0.45	38850	MIP08013p1 OS=Drosophila melanogaster OX=7227 GN=Mpcp2 PE=1 SV=1
87	TRUE	Q23979	MY61F_DROME	24.73	64.25	53	53	Carbamidomethylation; Oxidation (M)	48514.4	60672.2	41907.3	24328.7	24399.9	20182.4	1.00:1.25:0.86:0.50:0.50:0.42	50364.6	22970.4	1.00:0.46	118990	Unconventional myosin IC OS=Drosophila melanogaster OX=7227 GN=Myo61F PE=1 SV=3
2164	TRUE	Q7JQU9	Q7JQU9_DROME	25.24	24.55	8	8		6278.16	6980.3	8897.92	3164.62	3149.98	3806.28	1.00:1.11:1.42:0.50:0.50:0.61	7385.46	3373.63	1.00:0.46	43211	AT25873p OS=Drosophila melanogaster OX=7227 GN=puml PE=1 SV=1
1016	TRUE	Q9U1L2	Q9U1L2_DROME	26.02	66.14	13	13	Oxidation (M)	43067	45909	38042.3	17526.7	23746.2	17564.2	1.00:1.07:0.88:0.41:0.55:0.41	42339.4	19612.4	1.00:0.46	26063	EG:BACR7A4.14 protein OS=Drosophila melanogaster OX=7227 GN=EG:BACR7A4.14 PE=1 SV=1
2471	TRUE	Q9VV87	ELOV6_DROME	25.07	18.35	6	6	Oxidation (M)	5753.69	4739.04	5882.61	2110.01	2993.53	2448.03	1.00:0.82:1.02:0.37:0.52:0.43	5458.45	2517.19	1.00:0.46	36829	Very long chain fatty acid elongase 6 OS=Drosophila melanogaster OX=7227 GN=Baldspot PE=1 SV=2
842	TRUE	M9PEF6	M9PEF6_DROME	21.62	33.08	17	17		7781.51	6105.84	7771.22	2537.75	3704.01	3776.5	1.00:0.78:1.00:0.33:0.48:0.49	7219.52	3339.42	1.00:0.46	73378	Nicotinate phosphoribosyltransferase OS=Drosophila melanogaster OX=7227 GN=Naprt PE=3 SV=1
2164	TRUE	Q5U191	Q5U191_DROME	25.24	20.93	8	8		6278.16	6980.3	8897.92	3164.62	3149.98	3806.28	1.00:1.11:1.42:0.50:0.50:0.61	7385.46	3373.63	1.00:0.46	50378	Pummelig, isoform A OS=Drosophila melanogaster OX=7227 GN=puml PE=1 SV=1
96	TRUE	A8JNU6	A8JNU6_DROME	28.73	6.06	44	4	Oxidation (M)	21644.6	20047.2	20855.3	10830.8	10540.2	8098.18	1.00:0.93:0.96:0.50:0.49:0.37	20849	9823.08	1.00:0.47	122896	2-oxoglutarate dehydrogenase, mitochondrial OS=Drosophila melanogaster OX=7227 GN=Ogdh PE=1 SV=1
1014	TRUE	Q7K0L5	Q7K0L5_DROME	20.55	22.2	13	10	Carbamidomethylation; Oxidation (M)	11378.1	8006.36	11507	3871.59	5395.43	5183.66	1.00:0.70:1.01:0.34:0.47:0.46	10297.1	4816.89	1.00:0.47	65485	LP01562p OS=Drosophila melanogaster OX=7227 GN=veil PE=1 SV=1
1560	TRUE	Q9VXR9	Q9VXR9_DROME	33.63	30.61	10	10	Oxidation (M)	10600	12306.8	11417.5	5383.95	5870.77	4829.85	1.00:1.16:1.08:0.51:0.55:0.46	11441.4	5361.52	1.00:0.47	38111	FI03680p OS=Drosophila melanogaster OX=7227 GN=Dmel\CG8128 PE=2 SV=1
189	TRUE	Q9VFW7	Q9VFW7_DROME	23.09	3.95	31	6		38723.5	58743.6	46665	20975.9	22029.6	25007.4	1.00:1.52:1.21:0.54:0.57:0.65	48044	22671	1.00:0.47	113082	Uncharacterized protein, isoform A OS=Drosophila melanogaster OX=7227 GN=CG8775 PE=1 SV=2
846	TRUE	O97479	O97479_DROME	21.11	23.89	13	7	Oxidation (M)	10232.6	11245.1	7658.15	4486.14	5513.97	4079.74	1.00:1.10:0.75:0.44:0.54:0.40	9711.95	4693.28	1.00:0.48	38659	Sorbitol dehydrogenase OS=Drosophila melanogaster OX=7227 GN=Sodh1 PE=1 SV=1
743	TRUE	A2RVG6	A2RVG6_DROME	28.04	19.13	16	16		5563.95	6412.4	4714.09	2846.77	2569.03	2537.2	1.00:1.15:0.85:0.51:0.46:0.46	5563.48	2651	1.00:0.48	116931	IP17501p OS=Drosophila melanogaster OX=7227 GN=ome PE=1 SV=1
743	TRUE	M9PCH6	M9PCH6_DROME	28.04	25.38	16	16		5563.95	6412.4	4714.09	2846.77	2569.03	2537.2	1.00:1.15:0.85:0.51:0.46:0.46	5563.48	2651	1.00:0.48	88351	Omega, isoform H OS=Drosophila melanogaster OX=7227 GN=ome PE=1 SV=1
743	TRUE	Q29R16	Q29R16_DROME	28.04	21.56	16	16		5563.95	6412.4	4714.09	2846.77	2569.03	2537.2	1.00:1.15:0.85:0.51:0.46:0.46	5563.48	2651	1.00:0.48	103643	LP13067p OS=Drosophila melanogaster OX=7227 GN=ome PE=1 SV=1
743	TRUE	Q9VUH1	Q9VUH1_DROME	28.04	24.81	16	16		5563.95	6412.4	4714.09	2846.77	2569.03	2537.2	1.00:1.15:0.85:0.51:0.46:0.46	5563.48	2651	1.00:0.48	90229	LD21715p OS=Drosophila melanogaster OX=7227 GN=ome PE=1 SV=1
728	TRUE	Q9VKC8	Q9VKC8_DROME	21.39	29.03	14	14	Carbamidomethylation; Oxidation (M)	7686.12	7832.94	5858.08	2933.19	4222.23	3263.5	1.00:1.02:0.76:0.38:0.55:0.42	7125.71	3472.97	1.00:0.49	66364	FI03495p OS=Drosophila melanogaster OX=7227 GN=Tom70 PE=1 SV=2
639	TRUE	E1JHE4	E1JHE4_DROME	24.22	27.48	17	17	Oxidation (M)	9126.63	11511.3	7716.38	4647.69	4564.36	4655.43	1.00:1.26:0.85:0.51:0.50:0.51	9451.45	4622.49	1.00:0.49	84491	Long-chain-fatty-acid--CoA ligase OS=Drosophila melanogaster OX=7227 GN=Fatp1 PE=1 SV=3
639	TRUE	Q9VKU1	Q9VKU1_DROME	24.22	32.75	17	17	Oxidation (M)	9126.63	11511.3	7716.38	4647.69	4564.36	4655.43	1.00:1.26:0.85:0.51:0.50:0.51	9451.45	4622.49	1.00:0.49	70163	Long-chain-fatty-acid--CoA ligase OS=Drosophila melanogaster OX=7227 GN=Fatp1 PE=1 SV=2
782	TRUE	Q9VV51	Q9VV51_DROME	24	34.72	15	14	Carbamidomethylation; Oxidation (M)	32517.7	30610.4	23446.3	12706.5	14942.4	15332.1	1.00:0.94:0.72:0.39:0.46:0.47	28858.1	14327	1.00:0.50	44397	1-Acylglycerol-3-phosphate O-acyltransferase 3, isoform A OS=Drosophila melanogaster OX=7227 GN=Agpat3 PE=1 SV=1
782	TRUE	D5AEK7	D5AEK7_DROME	24	33.75	15	14	Carbamidomethylation; Oxidation (M)	32517.7	30610.4	23446.3	12706.5	14942.4	15332.1	1.00:0.94:0.72:0.39:0.46:0.47	28858.1	14327	1.00:0.50	45681	1-Acylglycerol-3-phosphate O-acyltransferase 3, isoform E OS=Drosophila melanogaster OX=7227 GN=Agpat3 PE=1 SV=1
669	TRUE	A0A0B4LHE0	A0A0B4LHE0_DROME	29.23	16.32	15	15	Oxidation (M)	13056	14945.5	12874.2	5873.6	7208.26	7298.61	1.00:1.14:0.99:0.45:0.55:0.56	13625.2	6793.49	1.00:0.50	118388	Kazachoc, isoform F OS=Drosophila melanogaster OX=7227 GN=kcc PE=1 SV=1
1348	TRUE	Q9VQI8	Q9VQI8_DROME	23.91	25.65	11	11	Oxidation (M)	22326.4	22718.7	18620.6	10237.8	12607.5	8951.74	1.00:1.02:0.83:0.46:0.56:0.40	21221.9	10599	1.00:0.50	51120	FI18627p1 OS=Drosophila melanogaster OX=7227 GN=NTPase PE=1 SV=1
1348	TRUE	O76268	O76268_DROME	23.91	25.81	11	11	Oxidation (M)	22326.4	22718.7	18620.6	10237.8	12607.5	8951.74	1.00:1.02:0.83:0.46:0.56:0.40	21221.9	10599	1.00:0.50	50845	LD11641p OS=Drosophila melanogaster OX=7227 GN=NTPase PE=1 SV=1
3203	TRUE	Q7JZW0	Q7JZW0_DROME	25.66	36.11	5	5		73331.7	83948.7	91688.4	40792.5	47461.5	35478.7	1.00:1.14:1.25:0.56:0.65:0.48	82989.6	41244.2	1.00:0.50	16434	Cuticular protein 51A OS=Drosophila melanogaster OX=7227 GN=Cpr51A PE=1 SV=1
1348	TRUE	M9PBV2	M9PBV2_DROME	23.91	22.71	11	11	Oxidation (M)	22326.4	22718.7	18620.6	10237.8	12607.5	8951.74	1.00:1.02:0.83:0.46:0.56:0.40	21221.9	10599	1.00:0.50	57863	NTPase, isoform F OS=Drosophila melanogaster OX=7227 GN=NTPase PE=1 SV=1
669	TRUE	Q8MLQ5	Q8MLQ5_DROME	29.23	16.2	15	15	Oxidation (M)	13056	14945.5	12874.2	5873.6	7208.26	7298.61	1.00:1.14:0.99:0.45:0.55:0.56	13625.2	6793.49	1.00:0.50	119274	Kazachoc, isoform D OS=Drosophila melanogaster OX=7227 GN=kcc PE=1 SV=1
3071	TRUE	Q9VQA7	Q9VQA7_DROME	33.34	35.62	4	4	Oxidation (M)	993.542	1095.29	888.455	9014.23	20789.2	13225.1	1.00:1.10:0.89:9.07:20.92:13.31	992.429	14342.8	1.00:14.45	16593	FI16842p1 OS=Drosophila melanogaster OX=7227 GN=Dmel\CG16995 PE=2 SV=2
2769	TRUE	Q9VEI6	Q9VEI6_DROME	25.38	36.62	5	5	Carbamidomethylation	2715.66	1091.79	1450.59	53633.4	30475.1	15668.9	1.00:0.40:0.53:19.75:11.22:5.77	1752.68	33259.1	1.00:18.98	16145	Sgs5bis OS=Drosophila melanogaster OX=7227 GN=Sgs5bis PE=4 SV=1
1098	TRUE	Q9VWQ7	Q9VWQ7_DROME	23.5	55.83	10	10	Carbamidomethylation; Oxidation (M)	56572.4	58173.1	80411.9	135393	139382	118646	1.00:1.03:1.42:2.39:2.46:2.10	65052.5	131140	1.00:2.02	18560	GEO10539p1 OS=Drosophila melanogaster OX=7227 GN=Dmel\CG6891 PE=1 SV=1
1076	TRUE	Q7K084	Q7K084_DROME	30.29	60.84	13	13	Carbamidomethylation	251486	251258	251633	530249	433204	564444	1.00:1.00:1.00:2.11:1.72:2.24	251459	509299	1.00:2.03	15860	Odorant-binding protein 44a, isoform A OS=Drosophila melanogaster OX=7227 GN=Obp44a PE=1 SV=1
3544	TRUE	Q9VNY6	Q9VNY6_DROME	27.69	21.01	4	4		4644.41	6216.58	5758.33	12075.5	10939.5	10664.6	1.00:1.34:1.24:2.60:2.36:2.30	5539.77	11226.6	1.00:2.03	27798	RE29678p OS=Drosophila melanogaster OX=7227 GN=Dmel\CG14572 PE=2 SV=1
806	TRUE	Q95TL8	Q95TL8_DROME	21.5	37.62	15	15		20249.2	22118	29398.9	56759	47748	42147.5	1.00:1.09:1.45:2.80:2.36:2.08	23922.1	48884.8	1.00:2.04	47055	LD41494p OS=Drosophila melanogaster OX=7227 GN=ERp44 PE=1 SV=1
879	TRUE	Q9VS84	Q9VS84_DROME	24.6	17.87	13	13	Oxidation (M)	5174.65	6450.15	6211.67	12840.3	10023.6	13511.2	1.00:1.25:1.20:2.48:1.94:2.61	5945.49	12125.1	1.00:2.04	90823	FI03225p OS=Drosophila melanogaster OX=7227 GN=ltl PE=1 SV=2
806	TRUE	Q9VXI3	Q9VXI3_DROME	21.5	41.33	15	15		20249.2	22118	29398.9	56759	47748	42147.5	1.00:1.09:1.45:2.80:2.36:2.08	23922.1	48884.8	1.00:2.04	43348	Uncharacterized protein, isoform C OS=Drosophila melanogaster OX=7227 GN=ERp44 PE=1 SV=1
2677	TRUE	A0A126GUP6	MP1_DROME	24.09	16.75	6	5	Carbamidomethylation	4295.25	3394.66	4149.22	8110.14	6776.29	9373.93	1.00:0.79:0.97:1.89:1.58:2.18	3946.38	8086.79	1.00:2.05	44939	Melanization protease 1 OS=Drosophila melanogaster OX=7227 GN=MP1 PE=1 SV=1
1728	TRUE	Q9I7K0	JUPIT_DROME	20.28	53.85	9	9	Oxidation (M)	16212.4	13636.4	21916.2	39193.7	30711.3	36265.9	1.00:0.84:1.35:2.42:1.89:2.24	17255	35390.3	1.00:2.05	22319	Microtubule-associated protein Jupiter OS=Drosophila melanogaster OX=7227 GN=Jupiter PE=1 SV=2
2322	TRUE	Q9VMW7	ITPA_DROME	25.71	34.55	6	6		9378.73	11438.6	11576.8	25257	22829.9	18885.3	1.00:1.22:1.23:2.69:2.43:2.01	10798	22324.1	1.00:2.07	21449	Inosine triphosphate pyrophosphatase OS=Drosophila melanogaster OX=7227 GN=CG8891 PE=2 SV=1
1637	TRUE	E1JH26	E1JH26_DROME	22.42	49.62	10	10		2598.43	2021.67	3242.39	5689.9	5459.28	5191.98	1.00:0.78:1.25:2.19:2.10:2.00	2620.83	5447.05	1.00:2.08	27936	Superoxide dismutase [Cu-Zn] OS=Drosophila melanogaster OX=7227 GN=Ccs PE=1 SV=1
2430	TRUE	Q7JR71	SODE_DROME	23.64	42.54	6	6	Carbamidomethylation; Oxidation (M)	13514.3	10380.1	15285.3	26153.1	25107.2	30243.1	1.00:0.77:1.13:1.94:1.86:2.24	13059.9	27167.8	1.00:2.08	19221	Extracellular superoxide dismutase [Cu-Zn] OS=Drosophila melanogaster OX=7227 GN=Sod3 PE=1 SV=1
1129	TRUE	Q9V3V9	Q9V3V9_DROME	20.57	46.24	13	13	Carbamidomethylation; Oxidation (M)	29853.1	35003.7	45431.3	87433.8	78434.2	63445.3	1.00:1.17:1.52:2.93:2.63:2.13	36762.7	76437.7	1.00:2.08	40614	Endonuclease G inhibitor, isoform A OS=Drosophila melanogaster OX=7227 GN=EndoGI PE=1 SV=1
150	TRUE	A1Z968	A1Z968_DROME	21	28.09	39	39	Carbamidomethylation; Oxidation (M)	12484.8	14276.7	17316.6	35614.7	32747.8	24269.3	1.00:1.14:1.39:2.85:2.62:1.94	14692.7	30877.2	1.00:2.10	162869	Eukaryotic translation initiation factor 4 gamma 2 OS=Drosophila melanogaster OX=7227 GN=NAT1 PE=1 SV=1
1326	TRUE	P20477	GLNA1_DROME	24.11	26.07	10	10	Carbamidomethylation	115144	115322	127704	279101	283273	197174	1.00:1.00:1.11:2.42:2.46:1.71	119390	253182	1.00:2.12	44396	Glutamine synthetase 1, mitochondrial OS=Drosophila melanogaster OX=7227 GN=Gs1 PE=2 SV=3
1326	TRUE	E1JHQ1	E1JHQ1_DROME	24.11	26.07	10	10	Carbamidomethylation	115144	115322	127704	279101	283273	197174	1.00:1.00:1.11:2.42:2.46:1.71	119390	253182	1.00:2.12	44396	Glutamine synthetase OS=Drosophila melanogaster OX=7227 GN=Gs1 PE=1 SV=1
3501	TRUE	Q7K0X9	Q7K0X9_DROME	23.75	14.18	3	3	Oxidation (M)	4939.56	6254.69	5872.73	14193.1	9851.1	12194.4	1.00:1.27:1.19:2.87:1.99:2.47	5688.99	12079.5	1.00:2.12	31842	LD23667p OS=Drosophila melanogaster OX=7227 GN=Syx7 PE=1 SV=1
1424	TRUE	Q86PD3	Q86PD3_DROME	31.67	43.01	10	10	Carbamidomethylation; Oxidation (M)	18295.2	23023.4	20736.3	45843.5	46239.4	40314.3	1.00:1.26:1.13:2.51:2.53:2.20	20685	44132.4	1.00:2.13	31402	RE56416p OS=Drosophila melanogaster OX=7227 GN=CG30022;CG30023 PE=1 SV=1
1443	TRUE	Q8MSV2	SHEP_DROME	30.79	22.03	9	9	Carbamidomethylation; Oxidation (M)	8305.82	8034.79	7813.15	20140	16187.9	15442.3	1.00:0.97:0.94:2.42:1.95:1.86	8051.25	17256.7	1.00:2.14	62175	Protein alan shepard OS=Drosophila melanogaster OX=7227 GN=shep PE=1 SV=2
2285	TRUE	A0A0B4KGZ1	A0A0B4KGZ1_DROME	25.67	17.92	7	7		11539.2	9770.1	11013.7	20825.8	20630.5	28290.8	1.00:0.85:0.95:1.80:1.79:2.45	10774.3	23249.1	1.00:2.16	47352	Yellow-f, isoform C OS=Drosophila melanogaster OX=7227 GN=yellow-f PE=1 SV=1
2285	TRUE	A0A0B4KHA3	A0A0B4KHA3_DROME	25.67	17.7	7	7		11539.2	9770.1	11013.7	20825.8	20630.5	28290.8	1.00:0.85:0.95:1.80:1.79:2.45	10774.3	23249.1	1.00:2.16	47757	Yellow-f, isoform B OS=Drosophila melanogaster OX=7227 GN=yellow-f PE=1 SV=1
2285	TRUE	Q9VG09	YELF_DROME	25.67	17.25	7	7		11539.2	9770.1	11013.7	20825.8	20630.5	28290.8	1.00:0.85:0.95:1.80:1.79:2.45	10774.3	23249.1	1.00:2.16	49108	L-dopachrome tautomerase yellow-f OS=Drosophila melanogaster OX=7227 GN=yellow-f PE=1 SV=1
936	TRUE	Q7K0D8	NUP50_DROME	41.49	23.05	13	13	Carbamidomethylation; Oxidation (M)	2768.16	3158.57	3120.63	6628.42	6309.09	6677.92	1.00:1.14:1.13:2.39:2.28:2.41	3015.79	6538.48	1.00:2.17	59434	Nuclear pore complex protein Nup50 OS=Drosophila melanogaster OX=7227 GN=Nup50 PE=2 SV=1
448	TRUE	X2J8C3	X2J8C3_DROME	25.73	37.07	21	21	Carbamidomethylation; Oxidation (M)	45365.1	45987.9	62857	117343	118737	100702	1.00:1.01:1.39:2.59:2.62:2.22	51403.3	112261	1.00:2.18	70914	Angiotensin-converting enzyme OS=Drosophila melanogaster OX=7227 GN=Ance PE=3 SV=1
448	TRUE	Q10714	ACE_DROME	25.73	37.07	21	21	Carbamidomethylation; Oxidation (M)	45365.1	45987.9	62857	117343	118737	100702	1.00:1.01:1.39:2.59:2.62:2.22	51403.3	112261	1.00:2.18	70914	Angiotensin-converting enzyme OS=Drosophila melanogaster OX=7227 GN=Ance PE=1 SV=3
1251	TRUE	Q9VWP2	Q9VWP2_DROME	26.1	65.29	12	12	Carbamidomethylation; Oxidation (M)	55566.9	47815.8	58071.2	140967	102377	109142	1.00:0.86:1.05:2.54:1.84:1.96	53818	117495	1.00:2.18	25615	CG7322 OS=Drosophila melanogaster OX=7227 GN=Dmel\CG7322 PE=1 SV=1
827	TRUE	Q9XZ61	Q9XZ61_DROME	23.25	55.86	16	16	Carbamidomethylation; Oxidation (M)	14808.9	15836.6	19197.2	42026.3	28916.3	38817.7	1.00:1.07:1.30:2.84:1.95:2.62	16614.3	36586.8	1.00:2.20	37673	Ubiquitin carboxyl-terminal hydrolase OS=Drosophila melanogaster OX=7227 GN=Uch-L5 PE=1 SV=1
2560	TRUE	Q9VIQ4	Q9VIQ4_DROME	20.44	25.23	5	5	Oxidation (M)	12373.7	17070.5	20895.3	42888.7	33861.4	34386.1	1.00:1.38:1.69:3.47:2.74:2.78	16779.8	37045.4	1.00:2.21	24272	GH03980p OS=Drosophila melanogaster OX=7227 GN=Hf PE=2 SV=1
2672	TRUE	Q7K1R6	Q7K1R6_DROME	25.53	39.16	6	6	Carbamidomethylation	4289.4	4439.09	5613.24	10405.9	12443.8	9170.59	1.00:1.03:1.31:2.43:2.90:2.14	4780.58	10673.4	1.00:2.23	29515	LD46221p OS=Drosophila melanogaster OX=7227 GN=Dmel\CG10916 PE=1 SV=1
1372	TRUE	Q9VYM5	Q9VYM5_DROME	24.57	55.19	12	11	Oxidation (M)	34527.6	27445.8	38600.2	64533.3	74337.1	86345.9	1.00:0.79:1.12:1.87:2.15:2.50	33524.5	75072.1	1.00:2.24	28715	Cuticular protein 11A OS=Drosophila melanogaster OX=7227 GN=Cpr11A PE=2 SV=1
1379	TRUE	Q9XTL2	Q9XTL2_DROME	20.46	20.75	12	12		9800.4	6035.87	9518.86	20571.4	20065.6	16236.1	1.00:0.62:0.97:2.10:2.05:1.66	8451.71	18957.7	1.00:2.24	74634	Jak pathway signal transduction adaptor molecule OS=Drosophila melanogaster OX=7227 GN=Stam PE=1 SV=1
2228	TRUE	Q9V435	Q9V435_DROME	31.05	6.07	5	5		947.949	882.384	744.308	1931.03	2103.98	1756.63	1.00:0.93:0.79:2.04:2.22:1.85	858.214	1930.55	1.00:2.25	101860	Yuri gagarin, isoform B OS=Drosophila melanogaster OX=7227 GN=yuri PE=1 SV=4
1682	TRUE	P42325	NCAH_DROME	22.16	53.16	9	9	Carbamidomethylation	2168.27	3138.24	3412.12	7308.44	6626.94	5737.14	1.00:1.45:1.57:3.37:3.06:2.65	2906.21	6557.51	1.00:2.26	21894	Neurocalcin homolog OS=Drosophila melanogaster OX=7227 GN=Nca PE=1 SV=2
2469	TRUE	Q9VGK3	Q9VGK3_DROME	31.39	60.87	6	6	Carbamidomethylation; Oxidation (M)	10016.3	11426.9	13429.2	26842.4	26961.2	25089.3	1.00:1.14:1.34:2.68:2.69:2.50	11624.1	26297.7	1.00:2.26	14784	peptidylprolyl isomerase OS=Drosophila melanogaster OX=7227 GN=Dmel\CG14715 PE=1 SV=1
1391	TRUE	Q9W379	ZPR1_DROME	22.07	26.48	10	10	Oxidation (M)	4912.26	5275.11	6952.78	16025.8	11482.1	11350.6	1.00:1.07:1.42:3.26:2.34:2.31	5713.38	12952.8	1.00:2.27	51300	Zinc finger protein ZPR1 OS=Drosophila melanogaster OX=7227 GN=Zpr1 PE=2 SV=1
2750	TRUE	P41900	T2FB_DROME	20.96	25.63	5	5	Oxidation (M)	1475.41	1067.35	1477.71	3818.18	2933.76	2454.48	1.00:0.72:1.00:2.59:1.99:1.66	1340.16	3068.8	1.00:2.29	32107	General transcription factor IIF subunit 2 OS=Drosophila melanogaster OX=7227 GN=TfIIFbeta PE=2 SV=2
3281	TRUE	A0A0B4LFP4	A0A0B4LFP4_DROME	24.35	39.08	4	4		33410.5	41447	40555.1	110076	82058.7	74506.4	1.00:1.24:1.21:3.29:2.46:2.23	38470.9	88880.4	1.00:2.31	9438	Ubiquitin-fold modifier 1 OS=Drosophila melanogaster OX=7227 GN=Ufm1 PE=3 SV=1
3281	TRUE	A8DYH2	UFM1_DROME	24.35	39.08	4	4		33410.5	41447	40555.1	110076	82058.7	74506.4	1.00:1.24:1.21:3.29:2.46:2.23	38470.9	88880.4	1.00:2.31	9438	Ubiquitin-fold modifier 1 OS=Drosophila melanogaster OX=7227 GN=Ufm1 PE=1 SV=1
3311	TRUE	P07189	LCP4_DROME	20.88	45.54	4	4		297165	290562	502007	890990	810944	844325	1.00:0.98:1.69:3.00:2.73:2.84	363245	848753	1.00:2.34	11980	Larval cuticle protein 4 OS=Drosophila melanogaster OX=7227 GN=Lcp4 PE=1 SV=2
3311	TRUE	A0A0B4KEM6	A0A0B4KEM6_DROME	20.88	45.54	4	4		297165	290562	502007	890990	810944	844325	1.00:0.98:1.69:3.00:2.73:2.84	363245	848753	1.00:2.34	11980	Larval cuticle protein 4, isoform B OS=Drosophila melanogaster OX=7227 GN=Lcp4 PE=4 SV=1
2997	TRUE	Q8MLW4	Q8MLW4_DROME	20.86	16.14	4	4		5859.37	4795.63	8413.16	16940	13467.7	14125.9	1.00:0.82:1.44:2.89:2.30:2.41	6356.05	14844.5	1.00:2.34	25613	Uncharacterized protein, isoform A OS=Drosophila melanogaster OX=7227 GN=Dmel\CG30392 PE=1 SV=1
2405	TRUE	M9PDX6	M9PDX6_DROME	21.82	9.77	7	7		704.865	478.905	742.519	1841.61	1436.34	1329.32	1.00:0.68:1.05:2.61:2.04:1.89	642.096	1535.76	1.00:2.39	112711	Prominin-like, isoform D OS=Drosophila melanogaster OX=7227 GN=promL PE=1 SV=1
2405	TRUE	P82295	PROML_DROME	21.82	9.58	7	7		704.865	478.905	742.519	1841.61	1436.34	1329.32	1.00:0.68:1.05:2.61:2.04:1.89	642.096	1535.76	1.00:2.39	115106	Prominin-like protein OS=Drosophila melanogaster OX=7227 GN=promL PE=1 SV=1
2405	TRUE	M9PH44	M9PH44_DROME	21.82	9.58	7	7		704.865	478.905	742.519	1841.61	1436.34	1329.32	1.00:0.68:1.05:2.61:2.04:1.89	642.096	1535.76	1.00:2.39	115106	Prominin-like, isoform E OS=Drosophila melanogaster OX=7227 GN=promL PE=1 SV=1
3888	TRUE	Q9VQ62	NPC2_DROME	21.93	25.68	3	3	Carbamidomethylation	23813.3	35765.2	40057.7	88469.7	70053	81694.6	1.00:1.50:1.68:3.72:2.94:3.43	33212	80072.4	1.00:2.41	16021	NPC intracellular cholesterol transporter 2 homolog a OS=Drosophila melanogaster OX=7227 GN=Npc2a PE=2 SV=1
2362	TRUE	P80455	RS12_DROME	24.01	58.27	7	7	Carbamidomethylation	268510	331061	263083	858342	557450	660004	1.00:1.23:0.98:3.20:2.08:2.46	287551	691932	1.00:2.41	15169	Small ribosomal subunit protein eS12 OS=Drosophila melanogaster OX=7227 GN=RpS12 PE=1 SV=2
2131	TRUE	Q9VAI9	Q9VAI9_DROME	25.45	56.29	7	7	Carbamidomethylation; Oxidation (M)	148959	174946	201762	509165	404833	358644	1.00:1.17:1.35:3.42:2.72:2.41	175223	424214	1.00:2.42	16999	GEO07291p1 OS=Drosophila melanogaster OX=7227 GN=Obp99c PE=1 SV=1
937	TRUE	Q9V3D4	IDGF2_DROME	27.74	35.91	15	14	Oxidation (M)	26159.6	33464.2	35407.6	79322	84271.6	66164.7	1.00:1.28:1.35:3.03:3.22:2.53	31677.1	76586.1	1.00:2.42	49159	Chitinase-like protein Idgf2 OS=Drosophila melanogaster OX=7227 GN=Idgf2 PE=1 SV=1
2699	TRUE	Q9V9U4	DOHH_DROME	26.4	26.16	6	6		3543.78	3844.12	4808.56	11735.7	9042.08	8866.58	1.00:1.08:1.36:3.31:2.55:2.50	4065.48	9881.47	1.00:2.43	33564	Deoxyhypusine hydroxylase OS=Drosophila melanogaster OX=7227 GN=nero PE=2 SV=1
3557	TRUE	D3PFG8	D3PFG8_DROME	26.4	18.57	3	3	Carbamidomethylation; Oxidation (M)	57259.7	56293	66878.8	171868	161062	117113	1.00:0.98:1.17:3.00:2.81:2.05	60143.8	150015	1.00:2.49	15612	Lysozyme B, isoform B OS=Drosophila melanogaster OX=7227 GN=LysB PE=2 SV=1
3557	TRUE	P83972	LYSD_DROME	26.4	18.57	3	3	Carbamidomethylation; Oxidation (M)	57259.7	56293	66878.8	171868	161062	117113	1.00:0.98:1.17:3.00:2.81:2.05	60143.8	150015	1.00:2.49	15636	Lysozyme D OS=Drosophila melanogaster OX=7227 GN=LysD PE=2 SV=1
3557	TRUE	P37159	LYSE_DROME	26.4	18.57	3	3	Carbamidomethylation; Oxidation (M)	57259.7	56293	66878.8	171868	161062	117113	1.00:0.98:1.17:3.00:2.81:2.05	60143.8	150015	1.00:2.49	15553	Lysozyme E OS=Drosophila melanogaster OX=7227 GN=LysE PE=2 SV=2
3557	TRUE	Q08694	LYSB_DROME	26.4	18.57	3	3	Carbamidomethylation; Oxidation (M)	57259.7	56293	66878.8	171868	161062	117113	1.00:0.98:1.17:3.00:2.81:2.05	60143.8	150015	1.00:2.49	15612	Lysozyme B OS=Drosophila melanogaster OX=7227 GN=LysB PE=2 SV=2
704	TRUE	Q9VCF8	Q9VCF8_DROME	29.22	57.68	17	17	Carbamidomethylation; Oxidation (M)	8001.89	6433.92	8155.47	22208.4	16861.8	17997.5	1.00:0.80:1.02:2.78:2.11:2.25	7530.43	19022.6	1.00:2.53	41802	LD23561p OS=Drosophila melanogaster OX=7227 GN=Dmel\CG5854 PE=1 SV=1
1041	TRUE	Q960X8	HRS_DROME	35.3	13.95	11	11	Oxidation (M)	8572.58	7309.17	9567.02	22083.9	21310.1	21125.1	1.00:0.85:1.12:2.58:2.49:2.46	8482.93	21506.4	1.00:2.54	85415	Hepatocyte growth factor-regulated tyrosine kinase substrate OS=Drosophila melanogaster OX=7227 GN=Hrs PE=1 SV=1
3510	TRUE	Q7K4J7	Q7K4J7_DROME	21.05	20.66	4	4		491.309	777.949	517.447	1765.67	1625.8	1173.33	1.00:1.58:1.05:3.59:3.31:2.39	595.568	1521.6	1.00:2.55	30342	LD36653p OS=Drosophila melanogaster OX=7227 GN=Dmel\CG17985 PE=2 SV=1
883	TRUE	Q9Y125	Q9Y125_DROME	24.1	15.22	14	14	Carbamidomethylation; Oxidation (M)	27657.2	26968.3	39700.9	97729.9	72990	72538.6	1.00:0.98:1.44:3.53:2.64:2.62	31442.1	81086.2	1.00:2.58	105963	BcDNA.GH08312 OS=Drosophila melanogaster OX=7227 GN=Sap-r PE=1 SV=1
883	TRUE	Q8IMH4	Q8IMH4_DROME	24.1	16.55	14	14	Carbamidomethylation; Oxidation (M)	27657.2	26968.3	39700.9	97729.9	72990	72538.6	1.00:0.98:1.44:3.53:2.64:2.62	31442.1	81086.2	1.00:2.58	97618	Saposin-related, isoform B OS=Drosophila melanogaster OX=7227 GN=Sap-r PE=1 SV=2
2479	TRUE	Q9VQ93	GOLP3_DROME	29.1	18.03	5	5	Carbamidomethylation; Oxidation (M)	7620.29	5852.15	5605.54	18598.7	15786.5	14877.9	1.00:0.77:0.74:2.44:2.07:1.95	6359.33	16421	1.00:2.58	33511	Golgi phosphoprotein 3 homolog sauron OS=Drosophila melanogaster OX=7227 GN=sau PE=1 SV=1
3043	TRUE	Q0E8P1	Q0E8P1_DROME	27.75	29.77	5	5		19093	17127.3	19395.6	53469.6	37442.8	53620.7	1.00:0.90:1.02:2.80:1.96:2.81	18538.6	48177.7	1.00:2.60	26538	Uncharacterized protein, isoform B OS=Drosophila melanogaster OX=7227 GN=Dmel\CG17549 PE=4 SV=1
3043	TRUE	Q9VIX6	Q9VIX6_DROME	27.75	27.18	5	5		19093	17127.3	19395.6	53469.6	37442.8	53620.7	1.00:0.90:1.02:2.80:1.96:2.81	18538.6	48177.7	1.00:2.60	28920	GH19142p OS=Drosophila melanogaster OX=7227 GN=Dmel\CG17549 PE=2 SV=1
594	TRUE	Q9VJQ3	Q9VJQ3_DROME	22.31	56.62	19	19	Carbamidomethylation; Oxidation (M)	7286.79	10835.2	13328.9	29676.3	24707.8	28155.4	1.00:1.49:1.83:4.07:3.39:3.86	10483.6	27513.2	1.00:2.62	49246	RH54244p OS=Drosophila melanogaster OX=7227 GN=yellow-c PE=1 SV=3
1436	TRUE	Q9VE24	Q9VE24_DROME	25.62	19.27	10	10	Carbamidomethylation; Oxidation (M)	2927.33	3682.6	3251.07	9909.99	6595.17	9506.95	1.00:1.26:1.11:3.39:2.25:3.25	3287	8670.7	1.00:2.64	59906	N-sulfoglucosamine sulfohydrolase OS=Drosophila melanogaster OX=7227 GN=Sgsh PE=1 SV=1
1401	TRUE	Q9VHX2	Q9VHX2_DROME	20.6	24.82	9	9	Oxidation (M)	5158.57	2981.94	5568.19	14184.1	11420.6	11065	1.00:0.58:1.08:2.75:2.21:2.14	4569.57	12223.2	1.00:2.67	45123	GH08043p OS=Drosophila melanogaster OX=7227 GN=Dmel\CG3223 PE=1 SV=1
1493	TRUE	Q7K180	Q7K180_DROME	30.59	25.45	11	11		1901.2	1976.72	2435.82	6349.2	5764.47	4837.38	1.00:1.04:1.28:3.34:3.03:2.54	2104.58	5650.35	1.00:2.68	47590	LD02709p OS=Drosophila melanogaster OX=7227 GN=Map60 PE=1 SV=1
3735	TRUE	X2JG23	X2JG23_DROME	26.19	7.32	3	3		289.66	310.269	270.117	965.352	600.529	787.429	1.00:1.07:0.93:3.33:2.07:2.72	290.015	784.437	1.00:2.70	64783	Misato, isoform B OS=Drosophila melanogaster OX=7227 GN=mst PE=3 SV=1
2462	TRUE	Q9VPX0	Q9VPX0_DROME	21.17	12.99	5	5		342.799	0	297.545	686.31	924.771	985.039	1.00:0.00:0.87:2.00:2.70:2.87	320.172	865.373	1.00:2.70	58862	GH26159p OS=Drosophila melanogaster OX=7227 GN=Iris PE=2 SV=1
3735	TRUE	O01939	MST_DROME	26.19	7.32	3	3		289.66	310.269	270.117	965.352	600.529	787.429	1.00:1.07:0.93:3.33:2.07:2.72	290.015	784.437	1.00:2.70	64783	Protein misato OS=Drosophila melanogaster OX=7227 GN=mst PE=2 SV=1
1004	TRUE	Q9W227	Q9W227_DROME	28.37	63.9	12	12	Oxidation (M)	275908	300229	365501	1.02688e+06	743466	800793	1.00:1.09:1.32:3.72:2.69:2.90	313879	857045	1.00:2.73	22199	Peptidyl-prolyl cis-trans isomerase OS=Drosophila melanogaster OX=7227 GN=Dmel\CG2852 PE=1 SV=1
1722	TRUE	Q9VK60	Q9VK60_DROME	22.93	40.08	7	7	Carbamidomethylation; Oxidation (M)	55569.9	67823	53210.4	203978	164556	117064	1.00:1.22:0.96:3.67:2.96:2.11	58867.8	161866	1.00:2.75	28706	GH25425p OS=Drosophila melanogaster OX=7227 GN=Dmel\CG6180 PE=1 SV=2
2991	TRUE	Q9VS67	Q9VS67_DROME	41.3	10.07	4	3	Oxidation (M)	8677.67	9004.75	9650.5	27515	23004.7	24906.3	1.00:1.04:1.11:3.17:2.65:2.87	9110.97	25142	1.00:2.76	48054	RE13502p OS=Drosophila melanogaster OX=7227 GN=carboxypeptidase b1 PE=2 SV=2
3795	TRUE	E1JIY8	E1JIY8_DROME	26.6	31.53	3	3		1243.17	1296.39	1872.25	4657.21	3795.16	3773.2	1.00:1.04:1.51:3.75:3.05:3.04	1470.6	4075.19	1.00:2.77	12507	GEO08993p1 OS=Drosophila melanogaster OX=7227 GN=Tcs6 PE=2 SV=1
1156	TRUE	Q9VJI5	Q9VJI5_DROME	26.64	30.02	13	13	Carbamidomethylation	5717.22	5219.58	7935.64	19939.4	15605.4	16708.4	1.00:0.91:1.39:3.49:2.73:2.92	6290.81	17417.7	1.00:2.77	51021	LD43175p OS=Drosophila melanogaster OX=7227 GN=yellow-b PE=2 SV=1
752	TRUE	Q9VSU6	Q9VSU6_DROME	31.64	81.28	15	15	Carbamidomethylation; Oxidation (M)	34629.6	27787.3	36550.1	97090.8	79769.8	98500.9	1.00:0.80:1.06:2.80:2.30:2.84	32989	91787.2	1.00:2.78	24528	Dihydropteridine reductase OS=Drosophila melanogaster OX=7227 GN=Dhpr PE=1 SV=1
744	TRUE	A0A4P1SA55	A0A4P1SA55_DROME	23.14	36.19	17	17	Oxidation (M)	6560.97	7821.55	11403.8	28288.5	21624.2	21934.3	1.00:1.19:1.74:4.31:3.30:3.34	8595.42	23949	1.00:2.79	67014	alpha-glucosidase OS=Drosophila melanogaster OX=7227 GN=Mal-B2 PE=1 SV=1
744	TRUE	Q8IPA2	Q8IPA2_DROME	23.14	37.41	17	17	Oxidation (M)	6560.97	7821.55	11403.8	28288.5	21624.2	21934.3	1.00:1.19:1.74:4.31:3.30:3.34	8595.42	23949	1.00:2.79	64945	alpha-glucosidase OS=Drosophila melanogaster OX=7227 GN=Mal-B2 PE=1 SV=1
1570	TRUE	A0A0B4LGZ1	A0A0B4LGZ1_DROME	20.32	41.25	10	10		3977.59	4261.23	7280.61	12117.4	13509.5	18066.6	1.00:1.07:1.83:3.05:3.40:4.54	5173.14	14564.5	1.00:2.82	29444	Protein windbeutel OS=Drosophila melanogaster OX=7227 GN=wbl PE=4 SV=1
1570	TRUE	O44342	WBL_DROME	20.32	41.25	10	10		3977.59	4261.23	7280.61	12117.4	13509.5	18066.6	1.00:1.07:1.83:3.05:3.40:4.54	5173.14	14564.5	1.00:2.82	29444	Protein windbeutel OS=Drosophila melanogaster OX=7227 GN=wbl PE=1 SV=1
767	TRUE	Q9VYY3	UBA5_DROME	45.41	42.08	14	14	Carbamidomethylation; Oxidation (M)	29573.1	26934.3	25315	77736.6	74399.2	79250.5	1.00:0.91:0.86:2.63:2.52:2.68	27274.1	77128.8	1.00:2.83	44167	Ubiquitin-like modifier-activating enzyme 5 OS=Drosophila melanogaster OX=7227 GN=Uba5 PE=2 SV=1
3456	TRUE	Q8SX35	Q8SX35_DROME	29.16	31.97	3	3		450.474	372.392	354.266	970.439	1017.52	1351.57	1.00:0.83:0.79:2.15:2.26:3.00	392.377	1113.18	1.00:2.84	16433	GEO07743p1 OS=Drosophila melanogaster OX=7227 GN=Rnf11 PE=2 SV=1
969	TRUE	Q26459	Q26459_DROME	24.24	26.32	12	12	Carbamidomethylation; Oxidation (M)	5622.65	5644.33	7759.2	22314.9	13978.7	17982.6	1.00:1.00:1.38:3.97:2.49:3.20	6342.06	18092.1	1.00:2.85	69369	EN protein binding protein OS=Drosophila melanogaster OX=7227 GN=Msr-110 PE=1 SV=1
969	TRUE	Q9VRM5	Q9VRM5_DROME	24.24	25.93	12	12	Carbamidomethylation; Oxidation (M)	5622.65	5644.33	7759.2	22314.9	13978.7	17982.6	1.00:1.00:1.38:3.97:2.49:3.20	6342.06	18092.1	1.00:2.85	70493	FI04596p OS=Drosophila melanogaster OX=7227 GN=Msr-110 PE=1 SV=1
969	TRUE	Q8IQ63	Q8IQ63_DROME	24.24	25.6	12	12	Carbamidomethylation; Oxidation (M)	5622.65	5644.33	7759.2	22314.9	13978.7	17982.6	1.00:1.00:1.38:3.97:2.49:3.20	6342.06	18092.1	1.00:2.85	71810	Msr-110, isoform C OS=Drosophila melanogaster OX=7227 GN=Msr-110 PE=1 SV=1
550	TRUE	Q9VY04	Q9VY04_DROME	22	37	17	17	Carbamidomethylation; Oxidation (M)	10683.2	7917.17	13398.8	35182	33486	23110.7	1.00:0.74:1.25:3.29:3.13:2.16	10666.4	30592.9	1.00:2.87	70840	Fezzik, isoform A OS=Drosophila melanogaster OX=7227 GN=fiz PE=3 SV=1
1341	TRUE	Q9GQR5	Q9GQR5_DROME	21.57	43.97	11	11		4451.13	4670.3	8373.33	19121.7	17187.7	14697.7	1.00:1.05:1.88:4.30:3.86:3.30	5831.58	17002.3	1.00:2.92	29582	RH02809p OS=Drosophila melanogaster OX=7227 GN=stai PE=1 SV=1
1987	TRUE	Q9VC47	TOK_DROME	32.38	7.24	8	8		2333.69	2301.58	1920.58	7311.51	5406.84	6471.73	1.00:0.99:0.82:3.13:2.32:2.77	2185.28	6396.7	1.00:2.93	165219	Protein tolkin OS=Drosophila melanogaster OX=7227 GN=tok PE=1 SV=1
2955	TRUE	Q8IMX8	Q8IMX8_DROME	20.53	26.21	3	3	Oxidation (M)	3792.9	3160.96	6851.61	16423.6	13357.9	12707.7	1.00:0.83:1.81:4.33:3.52:3.35	4601.82	14163.1	1.00:3.08	11857	U6 snRNA-associated Sm-like protein LSm3 OS=Drosophila melanogaster OX=7227 GN=LSm3 PE=1 SV=1
1884	TRUE	Q9VU78	Q9VU78_DROME	20.16	25.61	5	5		4855.32	3176.52	5894.33	10556.7	18455.6	13992	1.00:0.65:1.21:2.17:3.80:2.88	4642.06	14334.8	1.00:3.09	31471	Lipase domain-containing protein OS=Drosophila melanogaster OX=7227 GN=Dmel\CG10116 PE=1 SV=1
315	TRUE	A0A0B4K6I6	A0A0B4K6I6_DROME	21.42	46.65	22	22	Carbamidomethylation; Oxidation (M)	189565	95645.6	176780	507440	405275	522852	1.00:0.50:0.93:2.68:2.14:2.76	153997	478522	1.00:3.11	55454	Uncharacterized protein, isoform B OS=Drosophila melanogaster OX=7227 GN=CT19744 PE=1 SV=1
315	TRUE	Q9VB96	Q9VB96_DROME	21.42	48.87	22	22	Carbamidomethylation; Oxidation (M)	189565	95645.6	176780	507440	405275	522852	1.00:0.50:0.93:2.68:2.14:2.76	153997	478522	1.00:3.11	52606	Uncharacterized protein, isoform A OS=Drosophila melanogaster OX=7227 GN=Dmel\CG31075 PE=1 SV=2
895	TRUE	Q9VMT5	C28D1_DROME	34.9	24.9	13	12	Carbamidomethylation; Oxidation (M)	1926.38	1583.59	1770.24	5516.65	4719.11	6230.56	1.00:0.82:0.92:2.86:2.45:3.23	1760.07	5488.77	1.00:3.12	57271	Probable cytochrome P450 28d1 OS=Drosophila melanogaster OX=7227 GN=Cyp28d1 PE=2 SV=1
3182	TRUE	Q9W0X2	Q9W0X2_DROME	21.42	38.84	5	5	Carbamidomethylation	12663.7	20003.5	18937.8	74926.8	49734.7	41082.8	1.00:1.58:1.50:5.92:3.93:3.24	17201.7	55248.1	1.00:3.21	13515	GEO07322p1 OS=Drosophila melanogaster OX=7227 GN=Phk-3 PE=2 SV=1
737	TRUE	Q8MLZ7	IDGF3_DROME	31.35	39.91	16	16	Oxidation (M)	7266.74	5726.2	6778.07	26183.5	19082.9	19227.7	1.00:0.79:0.93:3.60:2.63:2.65	6590.34	21498.1	1.00:3.26	49206	Chitinase-like protein Idgf3 OS=Drosophila melanogaster OX=7227 GN=Idgf3 PE=1 SV=3
1116	TRUE	B4F5C5	B4F5C5_DROME	28.04	51.2	12	12	Carbamidomethylation; Oxidation (M)	22051.3	16311.5	26266.7	90684.2	78102.1	64962.8	1.00:0.74:1.19:4.11:3.54:2.95	21543.1	77916.4	1.00:3.62	34861	CG7860-PA OS=Drosophila melanogaster OX=7227 GN=Dmel\CG7860 PE=1 SV=1
1116	TRUE	Q9VXT7	ASGL1_DROME	28.04	51.2	12	12	Carbamidomethylation; Oxidation (M)	22051.3	16311.5	26266.7	90684.2	78102.1	64962.8	1.00:0.74:1.19:4.11:3.54:2.95	21543.1	77916.4	1.00:3.62	34861	Probable isoaspartyl peptidase/L-asparaginase CG7860 OS=Drosophila melanogaster OX=7227 GN=CG7860 PE=2 SV=1
2420	TRUE	Q9VK90	Q9VK90_DROME	29.47	79.07	4	4	Oxidation (M)	4117.22	4917.86	7010.97	21706.9	19957.2	18811.2	1.00:1.19:1.70:5.27:4.85:4.57	5348.69	20158.5	1.00:3.77	9838	GEO09660p1 OS=Drosophila melanogaster OX=7227 GN=BcDNA:RE36920 PE=1 SV=1
2755	TRUE	Q9VYU9	Q9VYU9_DROME	31.03	28.69	5	5	Oxidation (M)	1061.21	627.41	843.141	3244.35	3383.01	3558.4	1.00:0.59:0.79:3.06:3.19:3.35	843.92	3395.25	1.00:4.02	27080	RH17287p OS=Drosophila melanogaster OX=7227 GN=Dmel\CG9360 PE=1 SV=1
1160	TRUE	A1Z729	A1Z729_DROME	25.6	31.82	13	9		1443.57	915.884	1195.51	3992.97	4540.05	7234.05	1.00:0.63:0.83:2.77:3.15:5.01	1184.99	5255.69	1.00:4.44	36581	Uncharacterized protein OS=Drosophila melanogaster OX=7227 GN=Rdh1 PE=1 SV=1
572	TRUE	Q9W3L4	Q9W3L4_DROME	26.18	48.31	16	16	Carbamidomethylation; Oxidation (M)	25395.2	14266.8	26601.5	100391	81736.8	115459	1.00:0.56:1.05:3.95:3.22:4.55	22087.8	99195.5	1.00:4.49	46509	GH20802p OS=Drosophila melanogaster OX=7227 GN=Dmel\CG2233 PE=1 SV=1
2095	TRUE	A4V2I0	A4V2I0_DROME	27.77	34.23	7	7	Carbamidomethylation; Oxidation (M)	24227.7	13755.3	15800.3	100810	66699.3	88604.6	1.00:0.57:0.65:4.16:2.75:3.66	17927.8	85371.4	1.00:4.76	36387	Amalgam, isoform C OS=Drosophila melanogaster OX=7227 GN=Ama PE=1 SV=1
2095	TRUE	Q7KSX2	Q7KSX2_DROME	27.77	33.43	7	7	Carbamidomethylation; Oxidation (M)	24227.7	13755.3	15800.3	100810	66699.3	88604.6	1.00:0.57:0.65:4.16:2.75:3.66	17927.8	85371.4	1.00:4.76	37421	Amalgam, isoform B OS=Drosophila melanogaster OX=7227 GN=Ama PE=1 SV=1
2095	TRUE	P15364	AMAL_DROME	27.77	34.23	7	7	Carbamidomethylation; Oxidation (M)	24227.7	13755.3	15800.3	100810	66699.3	88604.6	1.00:0.57:0.65:4.16:2.75:3.66	17927.8	85371.4	1.00:4.76	36387	Protein amalgam OS=Drosophila melanogaster OX=7227 GN=Ama PE=2 SV=2
1763	TRUE	A1Z7F1	A1Z7F1_DROME	22.29	13.31	8	8	Oxidation (M)	1062.37	1300.6	2423.2	10466.3	7506.84	5669.17	1.00:1.22:2.28:9.85:7.07:5.34	1595.39	7880.78	1.00:4.94	67914	alpha-glucosidase OS=Drosophila melanogaster OX=7227 GN=Mal-A6 PE=1 SV=2
604	TRUE	P05031	DDC_DROME	21.25	35.1	14	14	Carbamidomethylation; Oxidation (M)	2630.71	1098.51	3147.55	10625.6	10017.2	13437.5	1.00:0.42:1.20:4.04:3.81:5.11	2292.26	11360.1	1.00:4.96	57288	Aromatic-L-amino-acid decarboxylase OS=Drosophila melanogaster OX=7227 GN=Ddc PE=1 SV=4
2694	TRUE	Q9W370	Q9W370_DROME	26.3	72.13	6	6	Carbamidomethylation	47666	24473.1	50358.5	214326	180033	231671	1.00:0.51:1.06:4.50:3.78:4.86	40832.5	208677	1.00:5.11	13160	GEO12084p1 OS=Drosophila melanogaster OX=7227 GN=Dmel\CG15369 PE=1 SV=1
3814	TRUE	Q9GU54	Q9GU54_DROME	23.9	12.86	3	3		675.841	773.657	574.218	6055.68	2385.81	3328.59	1.00:1.14:0.85:8.96:3.53:4.93	674.572	3923.36	1.00:5.82	31293	LD15753p OS=Drosophila melanogaster OX=7227 GN=MESK4 PE=2 SV=1
623	TRUE	Q9V771	C6A23_DROME	29.74	32.07	15	11	Oxidation (M)	2227.97	1647.84	1164.81	8050.66	10313.9	11131.5	1.00:0.74:0.52:3.61:4.63:5.00	1680.21	9832.01	1.00:5.85	58089	Probable cytochrome P450 6a23 OS=Drosophila melanogaster OX=7227 GN=Cyp6a23 PE=2 SV=2
3343	TRUE	P22979	HSP6C_DROME	27.49	28.14	3	3		517.543	282.67	625.225	3139.73	2971.91	2487.22	1.00:0.55:1.21:6.07:5.74:4.81	475.146	2866.29	1.00:6.03	22180	Heat shock protein 67B3 OS=Drosophila melanogaster OX=7227 GN=Hsp67Bc PE=1 SV=2
1824	TRUE	Q7KA66	Q7KA66_DROME	30.2	23.85	7	7		606.554	933.099	1017.57	6743.18	4159.59	5278.31	1.00:1.54:1.68:11.12:6.86:8.70	852.408	5393.69	1.00:6.33	44790	Serpin 43Aa OS=Drosophila melanogaster OX=7227 GN=Spn43Aa PE=1 SV=1
3168	TRUE	A1Z8L7	A1Z8L7_DROME	29.53	17.67	4	3		1342.3	1788.56	2546.91	16258.1	13132.7	9969.44	1.00:1.33:1.90:12.11:9.78:7.43	1892.59	13120.1	1.00:6.93	26118	Uncharacterized protein, isoform C OS=Drosophila melanogaster OX=7227 GN=CK02422a PE=4 SV=2
3367	TRUE	P02840	SGS3_DROME	21.65	12.7	4	4	Carbamidomethylation	8344.92	2190.19	3782.66	47576.3	32745.2	28014.5	1.00:0.26:0.45:5.70:3.92:3.36	4772.59	36112	1.00:7.57	32196	Salivary glue protein Sgs-3 OS=Drosophila melanogaster OX=7227 GN=Sgs3 PE=1 SV=1
3428	TRUE	M9MSF0	M9MSF0_DROME	21.2	16.45	2	2	Oxidation (M)	3003.35	2348.87	8489.87	51064.3	30869.8	26963.2	1.00:0.78:2.83:17.00:10.28:8.98	4614.03	36299.1	1.00:7.87	17200	sulfiredoxin OS=Drosophila melanogaster OX=7227 GN=Srx PE=3 SV=1
3428	TRUE	Q9VX10	SRX_DROME	21.2	15.43	2	2	Oxidation (M)	3003.35	2348.87	8489.87	51064.3	30869.8	26963.2	1.00:0.78:2.83:17.00:10.28:8.98	4614.03	36299.1	1.00:7.87	18430	Sulfiredoxin OS=Drosophila melanogaster OX=7227 GN=Srx PE=1 SV=1
3428	TRUE	M9MSF7	M9MSF7_DROME	21.2	22.32	2	2	Oxidation (M)	3003.35	2348.87	8489.87	51064.3	30869.8	26963.2	1.00:0.78:2.83:17.00:10.28:8.98	4614.03	36299.1	1.00:7.87	12563	Sulfiredoxin OS=Drosophila melanogaster OX=7227 GN=Srx PE=3 SV=1
03 mef2 > Tmem43p.S333L vs mef2 > Tmem43wt		reduced in mef2 > Tmem43p.S333L		enriched in mef2 > Tmem43p.S333L
Protein Group	Top	Accession		Significance	Coverage (%)	#Peptides	#Unique	PTM	mef2xwt-HA_1.1_5760 Area	mef2xwt-HA_1.2_5761 Area	mef2xwt-HA_1.3_5762 Area	mef2xmut-HA_1.2_5767 Area	mef2xmut-HA_1.3_5768 Area	mef2xmut-HA_1.4_5769 Area	Sample Profile (Ratio)	wildytpe Area	mutant Area	Group Profile (Ratio)	Avg. Mass	Description	Down in mut		Up in mut
1252	TRUE	Q9VG98	GSTD2_DROME	23.63	25.12	7	5	Oxidation (M)	100225	57415	36726.3	484.473	3630.65	1408.88	1.00:0.57:0.37:0.02:0.04:0.02	64788.6	1841.33	1.00:0.03	24535	Glutathione S-transferase D2 OS=Drosophila melanogaster OX=7227 GN=GstD2 PE=1 SV=1
721	TRUE	Q9VE01	C12A5_DROME	21.1	12.31	9	6	Oxidation (M)	16902.7	18917	30471.1	747.163	2526.9	280.066	1.00:1.12:1.80:0.04:0.15:0.02	22096.9	1184.71	1.00:0.05	61355	Probable cytochrome P450 12a5, mitochondrial OS=Drosophila melanogaster OX=7227 GN=Cyp12a5 PE=2 SV=1
2860	TRUE	Q7K3M6	Q7K3M6_DROME	27.29	8.76	4	4		12614.6	22686.9	24253.2	1809.63	1561.7	665.313	1.00:1.80:1.92:0.14:0.12:0.05	19851.6	1345.55	1.00:0.07	55499	GH28654p OS=Drosophila melanogaster OX=7227 GN=CG8654-RA PE=2 SV=1
3191	TRUE	Q9VP50	Q9VP50_DROME	47.32	8.48	3	3	Carbamidomethylation	12229.9	13695.4	13756.6	1301.61	930.301	1110.69	1.00:1.12:1.12:0.11:0.08:0.09	13227.3	1114.2	1.00:0.08	37903	SD17025p OS=Drosophila melanogaster OX=7227 GN=Dmel\CG7632 PE=1 SV=1
2621	TRUE	Q9VMX8	Q9VMX8_DROME	25.3	14.13	5	3	Carbamidomethylation	31616.1	28457.7	58580.7	1873.42	5511.94	2552.09	1.00:0.90:1.85:0.06:0.17:0.08	39551.5	3312.49	1.00:0.08	29531	Jonah 25Bii, isoform A OS=Drosophila melanogaster OX=7227 GN=Jon25Bii PE=1 SV=1
713	TRUE	A1ZBR1	A1ZBR1_DROME	35.7	35.14	13	13	Carbamidomethylation; Oxidation (M)	37398.2	37738.9	31801.5	2339.76	4513	3287.99	1.00:1.01:0.85:0.06:0.12:0.09	35646.2	3380.25	1.00:0.09	47357	FI06026p OS=Drosophila melanogaster OX=7227 GN=Dmel\CG16898 PE=2 SV=1
2710	TRUE	Q9VZ34	Q9VZ34_DROME	37.17	8.21	3	3		41509.6	38422.8	64263.4	4979.87	5040.94	4054.55	1.00:0.93:1.55:0.12:0.12:0.10	48065.3	4691.79	1.00:0.10	35817	RH72958p OS=Drosophila melanogaster OX=7227 GN=Dmel\CG2076 PE=1 SV=1
856	TRUE	Q9VG97	GSTD3_DROME	47.12	32.16	8	7	Oxidation (M)	260860	259424	263261	23926.7	25088.4	32631.4	1.00:0.99:1.01:0.09:0.10:0.13	261182	27215.5	1.00:0.10	22907	Inactive glutathione S-transferase D3 OS=Drosophila melanogaster OX=7227 GN=GstD3 PE=2 SV=1
93	TRUE	Q9VIC9	Q9VIC9_DROME	41.99	36.8	31	29	Carbamidomethylation; Oxidation (M)	88195.8	82893	85947.9	10576	15089.6	13767.3	1.00:0.94:0.97:0.12:0.17:0.16	85678.9	13144.3	1.00:0.15	100298	10-formyltetrahydrofolate dehydrogenase OS=Drosophila melanogaster OX=7227 GN=Dmel\CG8665 PE=1 SV=3
2711	TRUE	Q9V9U2	Q9V9U2_DROME	24.08	4.82	4	3		14721.6	22207.4	20716	3530.95	4058.79	1598.87	1.00:1.51:1.41:0.24:0.28:0.11	19215	3062.87	1.00:0.16	68208	FI19428p1 OS=Drosophila melanogaster OX=7227 GN=salt PE=2 SV=2
1944	TRUE	Q8MKL0	Q8MKL0_DROME	21.58	9.45	7	7		8704.13	16802.5	22575.7	2264.39	3807.92	2027.96	1.00:1.93:2.59:0.26:0.44:0.23	16027.4	2700.09	1.00:0.17	100124	LP07082p OS=Drosophila melanogaster OX=7227 GN=CG30041;CG30043 PE=2 SV=1
1597	TRUE	P91875	RPA1_DROME	20.16	5.3	9	8	Oxidation (M)	3454.57	2610.78	4138.38	378.127	754.046	0	1.00:0.76:1.20:0.11:0.22:0.00	3401.24	566.087	1.00:0.17	185410	DNA-directed RNA polymerase I subunit RPA1 OS=Drosophila melanogaster OX=7227 GN=RpI1 PE=1 SV=2
3969	TRUE	Q9V3J5	Q9V3J5_DROME	20.96	5.91	3	3		4365.62	4078.48	5596.7	480.392	985	1452.76	1.00:0.93:1.28:0.11:0.23:0.33	4680.26	972.717	1.00:0.21	60985	EG:BACR7A4.13 protein OS=Drosophila melanogaster OX=7227 GN=EG:BACR7A4.13 PE=3 SV=1
1177	TRUE	Q7K0P0	Q7K0P0_DROME	31.54	29.61	11	11	Carbamidomethylation; Oxidation (M)	59807.6	90663.8	70200.9	12987.4	14712.9	18943.9	1.00:1.52:1.17:0.22:0.25:0.32	73557.4	15548.1	1.00:0.21	50976	Juvenile hormone-inducible protein 26 OS=Drosophila melanogaster OX=7227 GN=JhI-26 PE=1 SV=1
1508	TRUE	Q9VHV9	Q9VHV9_DROME	26.88	17.54	9	9	Carbamidomethylation; Oxidation (M)	18584.8	22602.7	20127.4	4384.99	6143.11	2963.8	1.00:1.22:1.08:0.24:0.33:0.16	20438.3	4497.3	1.00:0.22	58823	Amidase domain-containing protein OS=Drosophila melanogaster OX=7227 GN=Dmel\CG7900 PE=4 SV=3
1872	TRUE	Q8IGQ3	Q8IGQ3_DROME	26.28	13.86	6	5		8647.77	13208.3	11794.8	2104.84	2214.57	3601.19	1.00:1.53:1.36:0.24:0.26:0.42	11217	2640.2	1.00:0.24	38278	RE48687p OS=Drosophila melanogaster OX=7227 GN=Dmel\CG13284 PE=2 SV=1
852	TRUE	Q9VF87	CYFIP_DROME	27.87	8.6	10	10	Carbamidomethylation; Oxidation (M)	6955.59	4950.98	7817.76	2008.83	1340.89	1390.81	1.00:0.71:1.12:0.29:0.19:0.20	6574.78	1580.18	1.00:0.24	149261	Cytoplasmic FMR1-interacting protein OS=Drosophila melanogaster OX=7227 GN=Cyfip PE=1 SV=1
1872	TRUE	Q86BQ3	Q86BQ3_DROME	26.28	14.46	6	5		8647.77	13208.3	11794.8	2104.84	2214.57	3601.19	1.00:1.53:1.36:0.24:0.26:0.42	11217	2640.2	1.00:0.24	36662	Uncharacterized protein, isoform A OS=Drosophila melanogaster OX=7227 GN=Dmel\CG13284 PE=3 SV=1
1676	TRUE	Q9VVM2	Q9VVM2_DROME	21.67	38.89	7	7		18528.1	17717.5	28237.8	4890.15	7210.92	3057.42	1.00:0.96:1.52:0.26:0.39:0.17	21494.5	5052.83	1.00:0.24	19963	LP12049p OS=Drosophila melanogaster OX=7227 GN=Dmel\CG5506 PE=1 SV=1
298	TRUE	P20007	PCKG_DROME	34.63	35.24	22	20	Carbamidomethylation; Oxidation (M)	123242	131821	156720	34205.8	37744.3	26582.8	1.00:1.07:1.27:0.28:0.31:0.22	137261	32844.3	1.00:0.24	71129	Phosphoenolpyruvate carboxykinase [GTP] OS=Drosophila melanogaster OX=7227 GN=Pepck1 PE=2 SV=2
1872	TRUE	D5SHN1	D5SHN1_DROME	26.28	13.91	6	5		8647.77	13208.3	11794.8	2104.84	2214.57	3601.19	1.00:1.53:1.36:0.24:0.26:0.42	11217	2640.2	1.00:0.24	38150	MIP22165p OS=Drosophila melanogaster OX=7227 GN=CG13284-RB PE=2 SV=1
2285	TRUE	Q9VIH7	SKY_DROME	44.24	7.33	4	4		8178.28	8083.14	9966.66	2247.03	2152.5	2205.61	1.00:0.99:1.22:0.27:0.26:0.27	8742.69	2201.71	1.00:0.25	67328	GTPase-activating protein skywalker OS=Drosophila melanogaster OX=7227 GN=sky PE=1 SV=2
2285	TRUE	M9PDV9	M9PDV9_DROME	44.24	7.2	4	4		8178.28	8083.14	9966.66	2247.03	2152.5	2205.61	1.00:0.99:1.22:0.27:0.26:0.27	8742.69	2201.71	1.00:0.25	68186	Skywalker, isoform K OS=Drosophila melanogaster OX=7227 GN=sky PE=4 SV=1
2285	TRUE	M9PDI9	M9PDI9_DROME	44.24	7.1	4	4		8178.28	8083.14	9966.66	2247.03	2152.5	2205.61	1.00:0.99:1.22:0.27:0.26:0.27	8742.69	2201.71	1.00:0.25	69226	Skywalker, isoform L OS=Drosophila melanogaster OX=7227 GN=sky PE=4 SV=1
2285	TRUE	Q0E8N9	Q0E8N9_DROME	44.24	7.57	4	4		8178.28	8083.14	9966.66	2247.03	2152.5	2205.61	1.00:0.99:1.22:0.27:0.26:0.27	8742.69	2201.71	1.00:0.25	65052	Skywalker, isoform D OS=Drosophila melanogaster OX=7227 GN=sky PE=4 SV=1
3126	TRUE	A0A0B4KEG0	A0A0B4KEG0_DROME	23.01	11.86	4	4		6110.17	4666.63	8098.32	2098.75	1644.77	1111.92	1.00:0.76:1.33:0.34:0.27:0.18	6291.7	1618.48	1.00:0.26	46723	NAD kinase 2, mitochondrial OS=Drosophila melanogaster OX=7227 GN=Nadk2 PE=1 SV=1
3126	TRUE	A0A0B4KEH3	A0A0B4KEH3_DROME	23.01	11.98	4	4		6110.17	4666.63	8098.32	2098.75	1644.77	1111.92	1.00:0.76:1.33:0.34:0.27:0.18	6291.7	1618.48	1.00:0.26	46177	NAD kinase 2, mitochondrial OS=Drosophila melanogaster OX=7227 GN=Nadk2 PE=1 SV=1
3126	TRUE	Q7JW73	Q7JW73_DROME	23.01	11.86	4	4		6110.17	4666.63	8098.32	2098.75	1644.77	1111.92	1.00:0.76:1.33:0.34:0.27:0.18	6291.7	1618.48	1.00:0.26	46834	NAD kinase 2, mitochondrial OS=Drosophila melanogaster OX=7227 GN=Nadk2 PE=1 SV=1
2993	TRUE	A4V3N7	A4V3N7_DROME	26.53	8.24	5	5		9920.62	9593.81	10887.9	3651.09	1886.7	2255.97	1.00:0.97:1.10:0.37:0.19:0.23	10134.1	2597.92	1.00:0.26	78232	Neutral ceramidase OS=Drosophila melanogaster OX=7227 GN=CDase PE=1 SV=1
2993	TRUE	Q9VA70	NCASE_DROME	26.53	8.24	5	5		9920.62	9593.81	10887.9	3651.09	1886.7	2255.97	1.00:0.97:1.10:0.37:0.19:0.23	10134.1	2597.92	1.00:0.26	78232	Neutral ceramidase OS=Drosophila melanogaster OX=7227 GN=CDase PE=1 SV=1
3126	TRUE	A0A0B4KF27	A0A0B4KF27_DROME	23.01	12.01	4	4		6110.17	4666.63	8098.32	2098.75	1644.77	1111.92	1.00:0.76:1.33:0.34:0.27:0.18	6291.7	1618.48	1.00:0.26	46132	NAD kinase 2, mitochondrial OS=Drosophila melanogaster OX=7227 GN=Nadk2 PE=1 SV=1
3126	TRUE	A0A0B4KFF1	A0A0B4KFF1_DROME	23.01	11.98	4	4		6110.17	4666.63	8098.32	2098.75	1644.77	1111.92	1.00:0.76:1.33:0.34:0.27:0.18	6291.7	1618.48	1.00:0.26	46288	NAD kinase 2, mitochondrial OS=Drosophila melanogaster OX=7227 GN=Nadk2 PE=1 SV=1
1413	TRUE	X2J9R2	X2J9R2_DROME	28.76	23.85	8	8	Carbamidomethylation; Oxidation (M)	54759.4	58556.1	45860.7	12878.9	18746	11431.1	1.00:1.07:0.84:0.24:0.34:0.21	53058.8	14352	1.00:0.27	44420	coproporphyrinogen oxidase OS=Drosophila melanogaster OX=7227 GN=Coprox PE=3 SV=1
978	TRUE	A0A2U8U0K3	A0A2U8U0K3_DROME	42.67	23.68	12	12	Oxidation (M)	31942.7	26851.3	28926.8	8522.76	7119.44	7899.06	1.00:0.84:0.91:0.27:0.22:0.25	29240.3	7847.09	1.00:0.27	68403	Glucose dehydrogenase, isoform B OS=Drosophila melanogaster OX=7227 GN=Gld PE=1 SV=1
1413	TRUE	Q9V3D2	HEM6_DROME	28.76	23.85	8	8	Carbamidomethylation; Oxidation (M)	54759.4	58556.1	45860.7	12878.9	18746	11431.1	1.00:1.07:0.84:0.24:0.34:0.21	53058.8	14352	1.00:0.27	44420	Oxygen-dependent coproporphyrinogen-III oxidase OS=Drosophila melanogaster OX=7227 GN=Coprox PE=2 SV=1
978	TRUE	P18173	DHGL_DROME	42.67	23.68	12	12	Oxidation (M)	31942.7	26851.3	28926.8	8522.76	7119.44	7899.06	1.00:0.84:0.91:0.27:0.22:0.25	29240.3	7847.09	1.00:0.27	68403	Glucose dehydrogenase [FAD, quinone] OS=Drosophila melanogaster OX=7227 GN=Gld PE=3 SV=3
1703	TRUE	Q7JQU9	Q7JQU9_DROME	32.53	22.74	8	8	Oxidation (M)	24659	30939	21396.2	6056.68	7441.76	7549.87	1.00:1.25:0.87:0.25:0.30:0.31	25664.7	7016.1	1.00:0.27	43211	AT25873p OS=Drosophila melanogaster OX=7227 GN=puml PE=1 SV=1
1892	TRUE	Q9VRS4	Q9VRS4_DROME	28.52	42.22	8	8	Carbamidomethylation	13825.5	13438.3	19424.7	3336.97	4184.96	5011.33	1.00:0.97:1.40:0.24:0.30:0.36	15562.8	4177.75	1.00:0.27	28296	Machete OS=Drosophila melanogaster OX=7227 GN=yip7 PE=1 SV=1
1703	TRUE	Q5U191	Q5U191_DROME	32.53	19.38	8	8	Oxidation (M)	24659	30939	21396.2	6056.68	7441.76	7549.87	1.00:1.25:0.87:0.25:0.30:0.31	25664.7	7016.1	1.00:0.27	50378	Pummelig, isoform A OS=Drosophila melanogaster OX=7227 GN=puml PE=1 SV=1
1935	TRUE	Q9VSK4	Q9VSK4_DROME	33.45	45.56	8	8	Carbamidomethylation	28648	31077.4	38671.3	10362.8	8621.15	7765.4	1.00:1.08:1.35:0.36:0.30:0.27	32798.9	8916.45	1.00:0.27	20374	Adipose-secreted signaling protein OS=Drosophila melanogaster OX=7227 GN=Dmel\CG6983 PE=1 SV=1
1559	TRUE	Q00168	KCC2A_DROME	24.85	20.75	9	9		41909.6	43303.1	42499.9	14326.2	13762.6	7494.34	1.00:1.03:1.01:0.34:0.33:0.18	42570.9	11861	1.00:0.28	59920	Calcium/calmodulin-dependent protein kinase type II alpha chain OS=Drosophila melanogaster OX=7227 GN=CaMKII PE=1 SV=1
1559	TRUE	A4V134	A4V134_DROME	24.85	21.61	9	9		41909.6	43303.1	42499.9	14326.2	13762.6	7494.34	1.00:1.03:1.01:0.34:0.33:0.18	42570.9	11861	1.00:0.28	57569	calcium/calmodulin-dependent protein kinase OS=Drosophila melanogaster OX=7227 GN=CaMKII PE=1 SV=1
1096	TRUE	X2JAI2	X2JAI2_DROME	36.33	41.2	11	11	Carbamidomethylation; Oxidation (M)	17337	20609.1	18880.6	4815.13	6302.45	4848.81	1.00:1.19:1.09:0.28:0.36:0.28	18942.2	5322.13	1.00:0.28	35104	Arp2/3 complex 34 kDa subunit OS=Drosophila melanogaster OX=7227 GN=Arpc2 PE=3 SV=1
2060	TRUE	Q7K4Y0	Q7K4Y0_DROME	25.59	12.79	5	5	Oxidation (M)	56085.5	54685.8	92291.6	18100.3	21995.9	16412.2	1.00:0.98:1.65:0.32:0.39:0.29	67687.6	18836.1	1.00:0.28	43420	Desaturase 1, isoform A OS=Drosophila melanogaster OX=7227 GN=Desat1 PE=1 SV=1
2769	TRUE	Q86B58	Q86B58_DROME	21.36	22.89	4	4	Carbamidomethylation	6590.67	12314.4	14136.2	3283.18	3285.84	2772.38	1.00:1.87:2.14:0.50:0.50:0.42	11013.7	3113.8	1.00:0.28	30915	IP10114p OS=Drosophila melanogaster OX=7227 GN=Dmel\CG33127 PE=1 SV=1
3947	TRUE	Q9W298	Q9W298_DROME	37.86	9.62	3	3		3946.47	3306.33	4187.7	1202.85	986.616	1056.11	1.00:0.84:1.06:0.30:0.25:0.27	3813.5	1081.86	1.00:0.28	55117	Sugar phosphate phosphatase OS=Drosophila melanogaster OX=7227 GN=Dmel\CG2921 PE=2 SV=1
1559	TRUE	D1YSG8	D1YSG8_DROME	24.85	20.72	9	9		41909.6	43303.1	42499.9	14326.2	13762.6	7494.34	1.00:1.03:1.01:0.34:0.33:0.18	42570.9	11861	1.00:0.28	59991	calcium/calmodulin-dependent protein kinase OS=Drosophila melanogaster OX=7227 GN=CaMKII PE=1 SV=1
789	TRUE	Q9V4T3	C4AD1_DROME	20.4	23.84	12	11	Carbamidomethylation	16848.3	20158.5	29537.5	8558.66	5906.82	3993.74	1.00:1.20:1.75:0.51:0.35:0.24	22181.5	6153.07	1.00:0.28	58871	Probable cytochrome P450 4ad1 OS=Drosophila melanogaster OX=7227 GN=Cyp4ad1 PE=2 SV=1
1559	TRUE	A4V133	A4V133_DROME	24.85	22.45	9	9		41909.6	43303.1	42499.9	14326.2	13762.6	7494.34	1.00:1.03:1.01:0.34:0.33:0.18	42570.9	11861	1.00:0.28	55482	calcium/calmodulin-dependent protein kinase OS=Drosophila melanogaster OX=7227 GN=CaMKII PE=1 SV=1
1096	TRUE	Q9VIM5	ARPC2_DROME	36.33	41.2	11	11	Carbamidomethylation; Oxidation (M)	17337	20609.1	18880.6	4815.13	6302.45	4848.81	1.00:1.19:1.09:0.28:0.36:0.28	18942.2	5322.13	1.00:0.28	35104	Actin-related protein 2/3 complex subunit 2 OS=Drosophila melanogaster OX=7227 GN=Arpc2 PE=2 SV=2
3848	TRUE	Q0KI00	Q0KI00_DROME	22.26	3.86	3	3		3629.95	3552	5247.99	783.124	1613.25	1065.85	1.00:0.98:1.45:0.22:0.44:0.29	4143.32	1154.07	1.00:0.28	108023	Aminopeptidase OS=Drosophila melanogaster OX=7227 GN=SP1029 PE=1 SV=1
1559	TRUE	D1YSG7	D1YSG7_DROME	24.85	20.75	9	9		41909.6	43303.1	42499.9	14326.2	13762.6	7494.34	1.00:1.03:1.01:0.34:0.33:0.18	42570.9	11861	1.00:0.28	59920	calcium/calmodulin-dependent protein kinase OS=Drosophila melanogaster OX=7227 GN=CaMKII PE=1 SV=1
1375	TRUE	Q7KSG0	Q7KSG0_DROME	21.68	15.28	10	7	Carbamidomethylation; Oxidation (M)	12914	11023.7	14730.9	2355.84	5378.41	3299.4	1.00:0.85:1.14:0.18:0.42:0.26	12889.5	3677.89	1.00:0.29	55442	Adenosylhomocysteinase like 2, isoform D OS=Drosophila melanogaster OX=7227 GN=AhcyL2 PE=3 SV=1
1375	TRUE	P50245	SAHH3_DROME	21.68	15.65	10	7	Carbamidomethylation; Oxidation (M)	12914	11023.7	14730.9	2355.84	5378.41	3299.4	1.00:0.85:1.14:0.18:0.42:0.26	12889.5	3677.89	1.00:0.29	54241	Adenosylhomocysteinase-like 2 OS=Drosophila melanogaster OX=7227 GN=AhcyL2 PE=2 SV=2
3123	TRUE	Q9XYA7	Q9XYA7_DROME	24.29	7.46	3	3	Carbamidomethylation	10042.5	9705.09	17445.4	3994.83	3249.05	3455.2	1.00:0.97:1.74:0.40:0.32:0.34	12397.7	3566.36	1.00:0.29	38692	LIM domain-containing protein OS=Drosophila melanogaster OX=7227 GN=stck PE=1 SV=1
3737	TRUE	Q9VW45	Q9VW45_DROME	23.71	8.52	3	3	Oxidation (M)	3112.47	2525.44	4354.77	1201.05	751.516	972.38	1.00:0.81:1.40:0.39:0.24:0.31	3330.89	974.981	1.00:0.29	43048	Fibp, isoform K OS=Drosophila melanogaster OX=7227 GN=Fibp PE=4 SV=2
3123	TRUE	Q8INQ9	Q8INQ9_DROME	24.29	7.18	3	3	Carbamidomethylation	10042.5	9705.09	17445.4	3994.83	3249.05	3455.2	1.00:0.97:1.74:0.40:0.32:0.34	12397.7	3566.36	1.00:0.29	40115	LIM domain-containing protein OS=Drosophila melanogaster OX=7227 GN=stck PE=1 SV=1
3737	TRUE	Q8WR19	Q8WR19_DROME	23.71	8.66	3	3	Oxidation (M)	3112.47	2525.44	4354.77	1201.05	751.516	972.38	1.00:0.81:1.40:0.39:0.24:0.31	3330.89	974.981	1.00:0.29	42417	AFGF intracellular binding protein OS=Drosophila melanogaster OX=7227 GN=Fibp PE=2 SV=1
3123	TRUE	Q8INR0	Q8INR0_DROME	24.29	7.25	3	3	Carbamidomethylation	10042.5	9705.09	17445.4	3994.83	3249.05	3455.2	1.00:0.97:1.74:0.40:0.32:0.34	12397.7	3566.36	1.00:0.29	39728	LIM domain-containing protein OS=Drosophila melanogaster OX=7227 GN=stck PE=1 SV=1
3737	TRUE	M9PFY4	M9PFY4_DROME	23.71	12.35	3	3	Oxidation (M)	3112.47	2525.44	4354.77	1201.05	751.516	972.38	1.00:0.81:1.40:0.39:0.24:0.31	3330.89	974.981	1.00:0.29	29394	Fibp, isoform J OS=Drosophila melanogaster OX=7227 GN=Fibp PE=4 SV=2
327	TRUE	Q8T4G5	Q8T4G5_DROME	43.37	26.88	21	21	Carbamidomethylation; Oxidation (M)	62803.3	77009.7	73700.1	19690.4	21245.2	20043.8	1.00:1.23:1.17:0.31:0.34:0.32	71171	20326.5	1.00:0.29	89701	AFG3 like matrix AAA peptidase subunit 2, isoform A OS=Drosophila melanogaster OX=7227 GN=Afg3l2 PE=1 SV=1
1154	TRUE	Q9VHF2	PTER_DROME	23.34	30	10	10	Carbamidomethylation; Oxidation (M)	49666.5	51100.6	37795.9	9649.07	18869.2	11319.7	1.00:1.03:0.76:0.19:0.38:0.23	46187.6	13279.3	1.00:0.29	39297	Phosphotriesterase-related protein OS=Drosophila melanogaster OX=7227 GN=CG18473 PE=2 SV=1
1593	TRUE	Q7YU24	MARF_DROME	30.4	9.38	7	7	Oxidation (M)	10747.7	11476.8	13187.3	4286.75	2788.08	3516.76	1.00:1.07:1.23:0.40:0.26:0.33	11803.9	3530.53	1.00:0.30	91372	Transmembrane GTPase Marf OS=Drosophila melanogaster OX=7227 GN=Marf PE=1 SV=1
2102	TRUE	Q9VXV1	Q9VXV1_DROME	22.33	37.56	7	7	Oxidation (M)	22622.2	30553.4	35471.7	6540.76	12196.6	7426.43	1.00:1.35:1.57:0.29:0.54:0.33	29549.1	8721.25	1.00:0.30	22892	RH52220p OS=Drosophila melanogaster OX=7227 GN=Dmel\CG6299 PE=1 SV=1
1632	TRUE	Q9VSB9	TMM43_DROME	38.75	26.6	8	8		89969	88534.4	85579.8	27786.4	29718.6	22651.5	1.00:0.98:0.95:0.31:0.33:0.25	88027.7	26718.8	1.00:0.30	42773	Transmembrane protein 43 homolog OS=Drosophila melanogaster OX=7227 GN=CG8111 PE=2 SV=1
259	TRUE	Q9V9E3	PREP_DROME	29.51	25.53	24	24	Carbamidomethylation; Oxidation (M)	26822.9	39640	37386.1	10059.6	12017.7	9424.49	1.00:1.48:1.39:0.38:0.45:0.35	34616.3	10500.6	1.00:0.30	119324	Presequence protease, mitochondrial OS=Drosophila melanogaster OX=7227 GN=CG3107 PE=2 SV=2
259	TRUE	A0A0B4LES3	A0A0B4LES3_DROME	29.51	25.53	24	24	Carbamidomethylation; Oxidation (M)	26822.9	39640	37386.1	10059.6	12017.7	9424.49	1.00:1.48:1.39:0.38:0.45:0.35	34616.3	10500.6	1.00:0.30	119324	Uncharacterized protein, isoform D OS=Drosophila melanogaster OX=7227 GN=Dmel\CG3107 PE=4 SV=1
788	TRUE	M9PHP7	M9PHP7_DROME	22.94	10.51	13	12	Carbamidomethylation; Oxidation (M)	33638.1	45648.6	43733.6	8352.72	16436.5	12616	1.00:1.36:1.30:0.25:0.49:0.38	41006.8	12468.4	1.00:0.30	156728	Faulty attraction, isoform F OS=Drosophila melanogaster OX=7227 GN=frac PE=4 SV=1
788	TRUE	Q9VS89	Q9VS89_DROME	22.94	9.27	13	12	Carbamidomethylation; Oxidation (M)	33638.1	45648.6	43733.6	8352.72	16436.5	12616	1.00:1.36:1.30:0.25:0.49:0.38	41006.8	12468.4	1.00:0.30	177060	FI18763p1 OS=Drosophila melanogaster OX=7227 GN=frac PE=2 SV=4
3028	TRUE	Q9V9V4	Q9V9V4_DROME	22.04	19.13	4	4		5774.95	5359.58	4396.44	2144.03	1669.09	1035.88	1.00:0.93:0.76:0.37:0.29:0.18	5176.99	1616.33	1.00:0.31	34834	CRAL-TRIO domain-containing protein OS=Drosophila melanogaster OX=7227 GN=Dmel\CG11550 PE=1 SV=1
442	TRUE	P22817	IDE_DROME	25.96	18.89	17	17	Carbamidomethylation; Oxidation (M)	9337.98	11639.3	15862.8	4407.22	3490.13	3695.42	1.00:1.25:1.70:0.47:0.37:0.40	12280	3864.26	1.00:0.31	113684	Insulin-degrading enzyme OS=Drosophila melanogaster OX=7227 GN=Ide PE=1 SV=4
178	TRUE	Q9VU94	Q9VU94_DROME	30.72	7.83	29	29	Oxidation (M)	10159.1	12307.7	12665.6	3774.43	4225.66	2903.06	1.00:1.21:1.25:0.37:0.42:0.29	11710.8	3634.39	1.00:0.31	426245	Hemolectin, isoform A OS=Drosophila melanogaster OX=7227 GN=Hml PE=1 SV=2
2136	TRUE	Q9VCR9	Q9VCR9_DROME	30.97	19.11	6	6	Carbamidomethylation; Oxidation (M)	20834.5	18603.5	18326.7	6003.3	7157.68	4671.25	1.00:0.89:0.88:0.29:0.34:0.22	19254.9	5944.08	1.00:0.31	39458	RH48101p OS=Drosophila melanogaster OX=7227 GN=Dmel\CG17121 PE=1 SV=1
178	TRUE	M9PCE5	M9PCE5_DROME	30.72	7.83	29	29	Oxidation (M)	10159.1	12307.7	12665.6	3774.43	4225.66	2903.06	1.00:1.21:1.25:0.37:0.42:0.29	11710.8	3634.39	1.00:0.31	426158	Hemolectin, isoform B OS=Drosophila melanogaster OX=7227 GN=Hml PE=1 SV=1
655	TRUE	Q9VKD3	NFS1_DROME	42.09	38.1	15	15	Carbamidomethylation	31081.9	32415.4	33396.8	11391.7	9934.4	9196.11	1.00:1.04:1.07:0.37:0.32:0.30	32298	10174.1	1.00:0.32	51074	Cysteine desulfurase, mitochondrial OS=Drosophila melanogaster OX=7227 GN=Nfs1 PE=1 SV=1
3606	TRUE	Q8IPZ3	Q8IPZ3_DROME	25.58	7.99	3	3	Oxidation (M)	4397.36	5327.69	4032.89	1892.39	1438.22	1110.45	1.00:1.21:0.92:0.43:0.33:0.25	4585.98	1480.36	1.00:0.32	44526	FI02982p OS=Drosophila melanogaster OX=7227 GN=Dmel\CG17221 PE=1 SV=1
831	TRUE	Q9VKC8	Q9VKC8_DROME	23.35	26.32	13	13	Carbamidomethylation; Oxidation (M)	23677.6	22132	29678.1	6105.78	11144.4	6889.52	1.00:0.93:1.25:0.26:0.47:0.29	25162.6	8046.57	1.00:0.32	66364	FI03495p OS=Drosophila melanogaster OX=7227 GN=Tom70 PE=1 SV=2
3606	TRUE	Q9VQL4	Q9VQL4_DROME	25.58	9.12	3	3	Oxidation (M)	4397.36	5327.69	4032.89	1892.39	1438.22	1110.45	1.00:1.21:0.92:0.43:0.33:0.25	4585.98	1480.36	1.00:0.32	39067	Uncharacterized protein, isoform B OS=Drosophila melanogaster OX=7227 GN=DM_7295851 PE=3 SV=1
2069	TRUE	D3DMW7	D3DMW7_DROME	28.4	37.85	7	7	Carbamidomethylation; Oxidation (M)	27232.9	35928.3	22328.7	9736.3	9034.56	8384.16	1.00:1.32:0.82:0.36:0.33:0.31	28496.6	9051.67	1.00:0.32	24774	MIP16962p OS=Drosophila melanogaster OX=7227 GN=RhoL PE=1 SV=1
2069	TRUE	Q24192	RHOL_DROME	28.4	42.63	7	7	Carbamidomethylation; Oxidation (M)	27232.9	35928.3	22328.7	9736.3	9034.56	8384.16	1.00:1.32:0.82:0.36:0.33:0.31	28496.6	9051.67	1.00:0.32	21880	Ras-like GTP-binding protein RhoL OS=Drosophila melanogaster OX=7227 GN=RhoL PE=2 SV=1
1652	TRUE	Q95TK5	Q95TK5_DROME	27.39	19.64	7	7	Oxidation (M)	28078.9	24969.5	25203.2	7044.58	11098	6977.91	1.00:0.89:0.90:0.25:0.40:0.25	26083.9	8373.48	1.00:0.32	51122	LD44914p OS=Drosophila melanogaster OX=7227 GN=Dmel\CG1635 PE=1 SV=1
578	TRUE	Q9VUH1	Q9VUH1_DROME	20.8	22.82	15	15	Oxidation (M)	11581.1	13030.3	19425.5	4707.09	6028.62	3263.06	1.00:1.13:1.68:0.41:0.52:0.28	14679	4666.26	1.00:0.32	90229	LD21715p OS=Drosophila melanogaster OX=7227 GN=ome PE=1 SV=1
859	TRUE	Q9VLS1	KPBB_DROME	21.14	13.72	13	13	Carbamidomethylation; Oxidation (M)	9565.91	9493	9318.56	3976.26	3524.97	1874.78	1.00:0.99:0.97:0.42:0.37:0.20	9459.16	3125.34	1.00:0.33	124864	Probable phosphorylase b kinase regulatory subunit beta OS=Drosophila melanogaster OX=7227 GN=CG8475 PE=2 SV=2
2001	TRUE	Q24372	LACH_DROME	23.83	23.96	7	7	Carbamidomethylation	22986.3	13222.9	19529.9	7159.24	5873.86	5362.69	1.00:0.58:0.85:0.31:0.26:0.23	18579.7	6131.93	1.00:0.33	39939	Lachesin OS=Drosophila melanogaster OX=7227 GN=Lac PE=1 SV=2
55	TRUE	P28668	SYEP_DROME	29.61	34.77	57	56	Carbamidomethylation; Oxidation (M)	93755.8	103557	107841	28145.6	42504.8	30424.3	1.00:1.10:1.15:0.30:0.45:0.32	101718	33691.5	1.00:0.33	189412	Bifunctional glutamate/proline--tRNA ligase OS=Drosophila melanogaster OX=7227 GN=GluProRS PE=1 SV=2
859	TRUE	M9PCI5	M9PCI5_DROME	21.14	13.66	13	13	Carbamidomethylation; Oxidation (M)	9565.91	9493	9318.56	3976.26	3524.97	1874.78	1.00:0.99:0.97:0.42:0.37:0.20	9459.16	3125.34	1.00:0.33	125319	Phosphorylase b kinase regulatory subunit OS=Drosophila melanogaster OX=7227 GN=Dmel\CG8475 PE=3 SV=1
1250	TRUE	Q9V784	SAM50_DROME	21.78	22.8	10	10	Oxidation (M)	19515.7	23719.3	17514.4	4305.24	7985.52	7761.26	1.00:1.22:0.90:0.22:0.41:0.40	20249.8	6684.01	1.00:0.33	49059	SAM50-like protein CG7639 OS=Drosophila melanogaster OX=7227 GN=CG7639 PE=2 SV=2
3182	TRUE	A1ZBB1	A1ZBB1_DROME	23.4	11.53	5	4		8543.52	8041.23	11382.2	3318.99	3727.69	2173.87	1.00:0.94:1.33:0.39:0.44:0.25	9322.32	3073.52	1.00:0.33	36700	Galectin OS=Drosophila melanogaster OX=7227 GN=Dmel\CG5335 PE=2 SV=1
342	TRUE	B5RJQ0	B5RJQ0_DROME	34.13	62.65	19	17	Carbamidomethylation; Oxidation (M)	767454	950495	758220	282115	299919	238765	1.00:1.24:0.99:0.37:0.39:0.31	825390	273600	1.00:0.33	35537	L-lactate dehydrogenase OS=Drosophila melanogaster OX=7227 GN=Ldh PE=1 SV=1
2810	TRUE	Q9VS67	Q9VS67_DROME	23.49	12.41	5	4	Oxidation (M)	33644.5	33001.4	35898.2	14345.7	7452.02	12117.7	1.00:0.98:1.07:0.43:0.22:0.36	34181.3	11305.1	1.00:0.33	48054	RE13502p OS=Drosophila melanogaster OX=7227 GN=carboxypeptidase b1 PE=2 SV=2
2449	TRUE	Q9VRS7	Q9VRS7_DROME	21.67	24.45	6	4	Carbamidomethylation	29534	36883.4	47989.3	12864.4	15721.1	8860.26	1.00:1.25:1.62:0.44:0.53:0.30	38135.6	12481.9	1.00:0.33	28514	GH01508p OS=Drosophila melanogaster OX=7227 GN=Jon65Aiii PE=2 SV=1
1451	TRUE	A1ZBK1	A1ZBK1_DROME	21.3	10.85	8	8	Oxidation (M)	12978.3	18600.2	21585.1	4340.98	7620.03	5585.96	1.00:1.43:1.66:0.33:0.59:0.43	17721.2	5848.99	1.00:0.33	98559	FI23922p1 OS=Drosophila melanogaster OX=7227 GN=Dmel\CG10051 PE=2 SV=1
1127	TRUE	Q9W0C5	Q9W0C5_DROME	31.52	15.07	10	10		14294.5	18998.2	14603.8	5338.01	5789.29	4482.83	1.00:1.33:1.02:0.37:0.41:0.31	15965.5	5203.38	1.00:0.33	80467	Iron-sulfur clusters transporter ABCB7, mitochondrial OS=Drosophila melanogaster OX=7227 GN=ABCB7 PE=1 SV=2
2987	TRUE	Q9VSA9	Q9VSA9_DROME	22.55	27.27	4	4		5569.33	6109.34	8424.72	2169.87	1623.96	2852.79	1.00:1.10:1.51:0.39:0.29:0.51	6701.13	2215.54	1.00:0.33	17966	CG7409 OS=Drosophila melanogaster OX=7227 GN=Dmel\CG7409 PE=2 SV=1
342	TRUE	Q95028	LDH_DROME	34.13	62.65	19	17	Carbamidomethylation; Oxidation (M)	767454	950495	758220	282115	299919	238765	1.00:1.24:0.99:0.37:0.39:0.31	825390	273600	1.00:0.33	35537	L-lactate dehydrogenase OS=Drosophila melanogaster OX=7227 GN=Ldh PE=2 SV=1
1127	TRUE	Q7KVB1	Q7KVB1_DROME	31.52	15.8	10	10		14294.5	18998.2	14603.8	5338.01	5789.29	4482.83	1.00:1.33:1.02:0.37:0.41:0.31	15965.5	5203.38	1.00:0.33	76743	Iron-sulfur clusters transporter ABCB7, mitochondrial OS=Drosophila melanogaster OX=7227 GN=ABCB7 PE=1 SV=1
1690	TRUE	Q9VTN9	Q9VTN9_DROME	22.59	21.82	7	7	Oxidation (M)	6743.54	6083.68	10069.6	1884.19	2744.61	2869.27	1.00:0.90:1.49:0.28:0.41:0.43	7632.28	2499.36	1.00:0.33	45541	FI03238p OS=Drosophila melanogaster OX=7227 GN=Gcat PE=1 SV=2
3074	TRUE	Q8IMC1	Q8IMC1_DROME	31.64	4.33	3	3		14168	11419.5	15576.1	4558.74	4188.23	5252.58	1.00:0.81:1.10:0.32:0.30:0.37	13721.2	4666.52	1.00:0.34	56775	Transporter OS=Drosophila melanogaster OX=7227 GN=Gat PE=1 SV=2
1224	TRUE	Q9W171	Q9W171_DROME	23.47	15.83	9	9	Oxidation (M)	33531.8	37758.3	42995.7	14170.6	16125.6	9051.46	1.00:1.13:1.28:0.42:0.48:0.27	38095.3	13115.9	1.00:0.34	59406	RE01528p OS=Drosophila melanogaster OX=7227 GN=Dmel\CG4563 PE=1 SV=1
1810	TRUE	A0A0B4KGN4	A0A0B4KGN4_DROME	21.43	15.28	8	8	Oxidation (M)	6861.88	8377.16	6489.36	2375.78	1635.12	3350.32	1.00:1.22:0.95:0.35:0.24:0.49	7242.8	2453.74	1.00:0.34	64217	Tailor, isoform C OS=Drosophila melanogaster OX=7227 GN=Tailor PE=1 SV=1
1722	TRUE	Q7K1Y4	CIAO1_DROME	25.33	28.66	8	8	Carbamidomethylation	11238.8	12256.2	9585.27	4810.96	3517.2	2819.22	1.00:1.09:0.85:0.43:0.31:0.25	11026.8	3715.79	1.00:0.34	37044	Probable cytosolic iron-sulfur protein assembly protein Ciao1 OS=Drosophila melanogaster OX=7227 GN=Ciao1 PE=1 SV=1
1810	TRUE	Q9VI58	TUTT_DROME	21.43	15.36	8	8	Oxidation (M)	6861.88	8377.16	6489.36	2375.78	1635.12	3350.32	1.00:1.22:0.95:0.35:0.24:0.49	7242.8	2453.74	1.00:0.34	63945	Terminal uridylyltransferase Tailor OS=Drosophila melanogaster OX=7227 GN=Tailor PE=1 SV=1
3074	TRUE	Q9V4E7	Q9V4E7_DROME	31.64	3.46	3	3		14168	11419.5	15576.1	4558.74	4188.23	5252.58	1.00:0.81:1.10:0.32:0.30:0.37	13721.2	4666.52	1.00:0.34	72299	Transporter OS=Drosophila melanogaster OX=7227 GN=Gat PE=1 SV=4
355	TRUE	Q9W425	Q9W425_DROME	30.62	7.18	20	19	Carbamidomethylation; Oxidation (M)	7154.24	7518.95	8685.62	2118.1	2810.36	3001.5	1.00:1.05:1.21:0.30:0.39:0.42	7786.27	2643.32	1.00:0.34	377321	Rabconnectin-3A OS=Drosophila melanogaster OX=7227 GN=Rbcn-3A PE=1 SV=3
1073	TRUE	Q9VGQ1	Q9VGQ1_DROME	20.59	25	10	10	Oxidation (M)	113343	168906	140904	54824.5	61818.3	33423.9	1.00:1.49:1.24:0.48:0.55:0.29	141051	50022.2	1.00:0.35	49924	Dihydrolipoyllysine-residue succinyltransferase component of 2-oxoglutarate dehydrogenase complex, mitochondrial OS=Drosophila melanogaster OX=7227 GN=alpha-KGDHC PE=1 SV=1
137	TRUE	Q23978	MY31D_DROME	27.16	37.98	34	34	Carbamidomethylation; Oxidation (M)	33198.3	41156.1	53590.3	15472.6	15163.6	13617.6	1.00:1.24:1.61:0.47:0.46:0.41	42648.2	14751.3	1.00:0.35	117095	Unconventional myosin ID OS=Drosophila melanogaster OX=7227 GN=Myo31DF PE=1 SV=1
3577	TRUE	Q9VQ39	Q9VQ39_DROME	29.38	9.66	3	3	Carbamidomethylation; Oxidation (M)	16197.7	15959.4	14538.5	6827.1	4497.23	5202.28	1.00:0.99:0.90:0.42:0.28:0.32	15565.2	5508.87	1.00:0.35	35669	IP05441p OS=Drosophila melanogaster OX=7227 GN=Dmel\CG31937 PE=1 SV=1
1866	TRUE	Q2PDR9	Q2PDR9_DROME	28.9	17.27	8	8		22422.2	18356.1	17743.8	7351.05	7662.36	5419.92	1.00:0.82:0.79:0.33:0.34:0.24	19507.4	6811.11	1.00:0.35	53438	Varicose, isoform C OS=Drosophila melanogaster OX=7227 GN=vari PE=1 SV=1
1866	TRUE	Q7KT16	Q7KT16_DROME	28.9	12.74	8	8		22422.2	18356.1	17743.8	7351.05	7662.36	5419.92	1.00:0.82:0.79:0.33:0.34:0.24	19507.4	6811.11	1.00:0.35	72377	FI17352p1 OS=Drosophila melanogaster OX=7227 GN=vari PE=1 SV=2
1866	TRUE	M9PDB2	M9PDB2_DROME	28.9	13.26	8	8		22422.2	18356.1	17743.8	7351.05	7662.36	5419.92	1.00:0.82:0.79:0.33:0.34:0.24	19507.4	6811.11	1.00:0.35	69419	Varicose, isoform E OS=Drosophila melanogaster OX=7227 GN=vari PE=1 SV=1
3280	TRUE	Q7K2N3	Q7K2N3_DROME	20.63	8.76	4	4		21023.9	10909.1	16523.1	5458.59	6702.03	4980.58	1.00:0.52:0.79:0.26:0.32:0.24	16152	5713.73	1.00:0.35	56113	GH23975p OS=Drosophila melanogaster OX=7227 GN=MFS9 PE=2 SV=1
1490	TRUE	Q9W074	HBS1_DROME	26.84	12.99	9	9	Oxidation (M)	5218.13	7166.42	5033.16	1678.13	2194.57	2251.75	1.00:1.37:0.96:0.32:0.42:0.43	5805.9	2041.48	1.00:0.35	74165	Protein HBS1 OS=Drosophila melanogaster OX=7227 GN=HBS1 PE=1 SV=2
1866	TRUE	Q9VIJ4	Q9VIJ4_DROME	28.9	13.17	8	8		22422.2	18356.1	17743.8	7351.05	7662.36	5419.92	1.00:0.82:0.79:0.33:0.34:0.24	19507.4	6811.11	1.00:0.35	70280	FI01467p OS=Drosophila melanogaster OX=7227 GN=vari PE=1 SV=4
72	TRUE	Q8MSW0	Q8MSW0_DROME	37.54	42.31	47	46	Carbamidomethylation; Oxidation (M)	38856.7	47735.4	49921	15641.8	16142.5	15326	1.00:1.23:1.28:0.40:0.42:0.39	45504.4	15703.4	1.00:0.35	141099	isoleucine--tRNA ligase OS=Drosophila melanogaster OX=7227 GN=IleRS PE=1 SV=1
845	TRUE	Q9VWV5	Q9VWV5_DROME	32.52	20.59	13	13	Oxidation (M)	47887.8	53872	50351.3	16581.9	21884.5	16128.4	1.00:1.12:1.05:0.35:0.46:0.34	50703.7	18198.3	1.00:0.36	80871	Uncharacterized protein, isoform G OS=Drosophila melanogaster OX=7227 GN=Nt5b PE=1 SV=3
678	TRUE	Q24492	RFA1_DROME	26.43	31.18	16	16	Carbamidomethylation; Oxidation (M)	18960.1	25437.9	24199.5	9769.5	8450.4	6558.22	1.00:1.34:1.28:0.52:0.45:0.35	22865.8	8259.38	1.00:0.36	66624	Replication protein A 70 kDa DNA-binding subunit OS=Drosophila melanogaster OX=7227 GN=RPA1 PE=1 SV=1
845	TRUE	Q9VWV4	Q9VWV4_DROME	32.52	23.17	13	13	Oxidation (M)	47887.8	53872	50351.3	16581.9	21884.5	16128.4	1.00:1.12:1.05:0.35:0.46:0.34	50703.7	18198.3	1.00:0.36	71700	GH28326p OS=Drosophila melanogaster OX=7227 GN=Nt5b PE=1 SV=2
845	TRUE	Q9VWV2	Q9VWV2_DROME	32.52	25.13	13	13	Oxidation (M)	47887.8	53872	50351.3	16581.9	21884.5	16128.4	1.00:1.12:1.05:0.35:0.46:0.34	50703.7	18198.3	1.00:0.36	66201	Uncharacterized protein, isoform D OS=Drosophila melanogaster OX=7227 GN=Nt5b PE=1 SV=2
845	TRUE	Q7KUW2	Q7KUW2_DROME	32.52	23.86	13	13	Oxidation (M)	47887.8	53872	50351.3	16581.9	21884.5	16128.4	1.00:1.12:1.05:0.35:0.46:0.34	50703.7	18198.3	1.00:0.36	69770	RH50433p OS=Drosophila melanogaster OX=7227 GN=Nt5b PE=1 SV=1
648	TRUE	Q9W4W8	Q9W4W8_DROME	23.45	21	15	15	Carbamidomethylation; Oxidation (M)	24352.7	24030.8	23845.9	11064.4	9172.37	5993.5	1.00:0.99:0.98:0.45:0.38:0.25	24076.5	8743.44	1.00:0.36	90082	Paraplegin, isoform A OS=Drosophila melanogaster OX=7227 GN=Spg7 PE=1 SV=1
128	TRUE	A1Z6H7	PO210_DROME	41.31	23.13	35	35	Oxidation (M)	25056.2	21732.1	24781	8779.83	9129.16	7985.36	1.00:0.87:0.99:0.35:0.36:0.32	23856.4	8631.45	1.00:0.36	209792	Nuclear pore membrane glycoprotein 210 OS=Drosophila melanogaster OX=7227 GN=Gp210 PE=1 SV=1
479	TRUE	Q8IQH0	Q8IQH0_DROME	30.88	13.71	18	18	Oxidation (M)	19607.8	17001.5	23571.5	6943.47	8170.23	6829.81	1.00:0.87:1.20:0.35:0.42:0.35	20060.3	7314.5	1.00:0.36	145127	FI12817p OS=Drosophila melanogaster OX=7227 GN=Nrx-IV PE=1 SV=2
1081	TRUE	Q9VZF6	Q9VZF6_DROME	22.8	31.29	11	11	Carbamidomethylation; Oxidation (M)	25912.8	29707.1	25207.6	8667.63	13602.1	7495.08	1.00:1.15:0.97:0.33:0.52:0.29	26942.5	9921.6	1.00:0.37	51162	GH04863p OS=Drosophila melanogaster OX=7227 GN=Sqor PE=1 SV=1
1426	TRUE	Q7K1M4	Q7K1M4_DROME	25.79	32.05	9	9	Carbamidomethylation	59934.6	58659.2	45416.1	23533.2	20891.5	15548.3	1.00:0.98:0.76:0.39:0.35:0.26	54669.9	19991	1.00:0.37	35792	SD04017p OS=Drosophila melanogaster OX=7227 GN=Dmel\CG1902 PE=1 SV=1
1611	TRUE	O77436	O77436_DROME	22.7	21.62	9	9	Oxidation (M)	13384.2	20447.6	23205.1	7613.5	6081.96	7151.72	1.00:1.53:1.73:0.57:0.45:0.53	19012.3	6949.06	1.00:0.37	48677	EG:34F3.5 protein OS=Drosophila melanogaster OX=7227 GN=EG:34F3.5 PE=1 SV=1
1257	TRUE	P12426	APT_DROME	29.38	58.79	10	10	Oxidation (M)	21783.8	20146.2	20828.9	6013.14	8966.78	8110.61	1.00:0.92:0.96:0.28:0.41:0.37	20919.6	7696.84	1.00:0.37	19690	Adenine phosphoribosyltransferase OS=Drosophila melanogaster OX=7227 GN=Aprt PE=2 SV=3
1257	TRUE	X2J8L3	X2J8L3_DROME	29.38	58.79	10	10	Oxidation (M)	21783.8	20146.2	20828.9	6013.14	8966.78	8110.61	1.00:0.92:0.96:0.28:0.41:0.37	20919.6	7696.84	1.00:0.37	19690	Adenine phosphoribosyltransferase OS=Drosophila melanogaster OX=7227 GN=Aprt PE=3 SV=1
811	TRUE	Q0KI98	Q0KI98_DROME	35.65	34.19	13	13	Oxidation (M)	26894.3	27049.7	30852.2	9632.01	11883.9	9613.76	1.00:1.01:1.15:0.36:0.44:0.36	28265.4	10376.6	1.00:0.37	47971	tryptophan--tRNA ligase OS=Drosophila melanogaster OX=7227 GN=TrpRS PE=1 SV=1
3470	TRUE	Q9VGQ8	Q9VGQ8_DROME	22.56	8.73	3	3		1454.37	1881.02	1043.43	539.649	585.293	539.457	1.00:1.29:0.72:0.37:0.40:0.37	1459.61	554.8	1.00:0.38	38787	Arfaptin OS=Drosophila melanogaster OX=7227 GN=Arfip PE=1 SV=1
400	TRUE	M9PHQ0	M9PHQ0_DROME	20.78	25.22	19	19	Carbamidomethylation; Oxidation (M)	21507.5	27955.6	27792	6939.7	13266.3	8813.59	1.00:1.30:1.29:0.32:0.62:0.41	25751.7	9673.19	1.00:0.38	99883	dynamin GTPase OS=Drosophila melanogaster OX=7227 GN=shi PE=1 SV=1
1589	TRUE	Q7JZB1	Q7JZB1_DROME	40.25	22.09	8	7	Carbamidomethylation	35075.7	38529.2	38223.7	12656.2	15273.2	14091.2	1.00:1.10:1.09:0.36:0.44:0.40	37276.2	14006.9	1.00:0.38	37821	RE49860p OS=Drosophila melanogaster OX=7227 GN=Daao1 PE=1 SV=1
400	TRUE	X2JE15	X2JE15_DROME	20.78	25.65	19	19	Carbamidomethylation; Oxidation (M)	21507.5	27955.6	27792	6939.7	13266.3	8813.59	1.00:1.30:1.29:0.32:0.62:0.41	25751.7	9673.19	1.00:0.38	98253	dynamin GTPase OS=Drosophila melanogaster OX=7227 GN=shi PE=1 SV=1
400	TRUE	P27619	DYN_DROME	20.78	25.77	19	19	Carbamidomethylation; Oxidation (M)	21507.5	27955.6	27792	6939.7	13266.3	8813.59	1.00:1.30:1.29:0.32:0.62:0.41	25751.7	9673.19	1.00:0.38	97809	Dynamin OS=Drosophila melanogaster OX=7227 GN=shi PE=1 SV=2
400	TRUE	A4V4I8	A4V4I8_DROME	20.78	25.77	19	19	Carbamidomethylation; Oxidation (M)	21507.5	27955.6	27792	6939.7	13266.3	8813.59	1.00:1.30:1.29:0.32:0.62:0.41	25751.7	9673.19	1.00:0.38	97809	dynamin GTPase OS=Drosophila melanogaster OX=7227 GN=shi PE=1 SV=1
400	TRUE	E1JJA5	E1JJA5_DROME	20.78	27.03	19	19	Carbamidomethylation; Oxidation (M)	21507.5	27955.6	27792	6939.7	13266.3	8813.59	1.00:1.30:1.29:0.32:0.62:0.41	25751.7	9673.19	1.00:0.38	93731	dynamin GTPase OS=Drosophila melanogaster OX=7227 GN=shi PE=1 SV=1
400	TRUE	M9PJN9	M9PJN9_DROME	20.78	27.1	19	19	Carbamidomethylation; Oxidation (M)	21507.5	27955.6	27792	6939.7	13266.3	8813.59	1.00:1.30:1.29:0.32:0.62:0.41	25751.7	9673.19	1.00:0.38	93474	dynamin GTPase OS=Drosophila melanogaster OX=7227 GN=shi PE=1 SV=1
3953	TRUE	Q7KK90	Q7KK90_DROME	35.26	14.73	3	3		27535.1	31013.6	28373.4	12399.1	10972.7	9574.44	1.00:1.13:1.03:0.45:0.40:0.35	28974	10982.1	1.00:0.38	24959	GH14654p OS=Drosophila melanogaster OX=7227 GN=GstE1 PE=1 SV=1
400	TRUE	A4V4J0	A4V4J0_DROME	20.78	27.23	19	19	Carbamidomethylation; Oxidation (M)	21507.5	27955.6	27792	6939.7	13266.3	8813.59	1.00:1.30:1.29:0.32:0.62:0.41	25751.7	9673.19	1.00:0.38	93031	dynamin GTPase OS=Drosophila melanogaster OX=7227 GN=shi PE=1 SV=1
813	TRUE	M9NF14	M9NF14_DROME	32.15	26.18	15	15	Oxidation (M)	20395.2	24301.5	25344.2	7941.89	10125.3	8320.45	1.00:1.19:1.24:0.39:0.50:0.41	23347	8795.89	1.00:0.38	69912	IGF-II mRNA-binding protein, isoform L OS=Drosophila melanogaster OX=7227 GN=Imp PE=1 SV=1
400	TRUE	E1JJA4	E1JJA4_DROME	20.78	25.59	19	19	Carbamidomethylation; Oxidation (M)	21507.5	27955.6	27792	6939.7	13266.3	8813.59	1.00:1.30:1.29:0.32:0.62:0.41	25751.7	9673.19	1.00:0.38	98509	dynamin GTPase OS=Drosophila melanogaster OX=7227 GN=shi PE=1 SV=1
1739	TRUE	Q9VIC3	Q9VIC3_DROME	20.65	12.21	7	6	Oxidation (M)	11475.4	10349.7	13539.8	5307.74	5338.02	3033.64	1.00:0.90:1.18:0.46:0.47:0.26	11788.3	4559.8	1.00:0.39	64877	Alpha-Esterase-1 OS=Drosophila melanogaster OX=7227 GN=alpha-Est1 PE=2 SV=1
1373	TRUE	P14199	REF2P_DROME	29.24	22.54	10	10	Carbamidomethylation; Oxidation (M)	51716.3	53888.7	65834.6	18432.7	24144	23872.5	1.00:1.04:1.27:0.36:0.47:0.46	57146.5	22149.8	1.00:0.39	65303	Protein ref(2)P OS=Drosophila melanogaster OX=7227 GN=ref(2)P PE=1 SV=2
2653	TRUE	Q9VL16	Q9VL16_DROME	25	25.64	5	5		105208	102103	102063	38766.5	52049.8	30983.2	1.00:0.97:0.97:0.37:0.49:0.29	103125	40599.8	1.00:0.39	17309	RE45833p OS=Drosophila melanogaster OX=7227 GN=Dmel\CG5676 PE=2 SV=1
1066	TRUE	Q9VI04	Q9VI04_DROME	25.97	36.53	12	12	Carbamidomethylation	109434	110479	118372	35089.6	56213.8	39181.9	1.00:1.01:1.08:0.32:0.51:0.36	112762	43495.1	1.00:0.39	43800	Beta-alanine synthase OS=Drosophila melanogaster OX=7227 GN=pyd3 PE=1 SV=2
2022	TRUE	Q9Y115	UN93L_DROME	20.92	15.06	6	6	Oxidation (M)	23040.3	37896.4	37247.1	11953.8	15208.1	10941.9	1.00:1.64:1.62:0.52:0.66:0.47	32727.9	12701.3	1.00:0.39	58683	UNC93-like protein OS=Drosophila melanogaster OX=7227 GN=CG4928 PE=2 SV=1
2565	TRUE	Q9VT04	PATH_DROME	25.39	15.29	5	5	Oxidation (M)	16075.9	19422.4	20057	8448.48	7853.82	5586.27	1.00:1.21:1.25:0.53:0.49:0.35	18518.4	7296.19	1.00:0.39	52056	Proton-coupled amino acid transporter-like protein pathetic OS=Drosophila melanogaster OX=7227 GN=path PE=1 SV=1
1226	TRUE	Q9W1Q8	Q9W1Q8_DROME	28.35	19.97	9	9		14115.7	12578.2	15562.7	5374.66	6481.33	4484.53	1.00:0.89:1.10:0.38:0.46:0.32	14085.5	5446.84	1.00:0.39	67612	Translation initiation factor eIF2B subunit delta OS=Drosophila melanogaster OX=7227 GN=eIF2Bdelta PE=1 SV=1
2022	TRUE	B7Z155	B7Z155_DROME	20.92	15.06	6	6	Oxidation (M)	23040.3	37896.4	37247.1	11953.8	15208.1	10941.9	1.00:1.64:1.62:0.52:0.66:0.47	32727.9	12701.3	1.00:0.39	58683	Uncharacterized protein, isoform B OS=Drosophila melanogaster OX=7227 GN=Dmel\CG4928 PE=1 SV=1
2085	TRUE	Q9U1H9	NXF1_DROME	30.36	7.29	5	5		3473.07	4128.83	3647.77	1487.14	1225.52	1694.1	1.00:1.19:1.05:0.43:0.35:0.49	3749.89	1468.92	1.00:0.39	76249	Nuclear RNA export factor 1 OS=Drosophila melanogaster OX=7227 GN=sbr PE=1 SV=2
2022	TRUE	X2JFT8	X2JFT8_DROME	20.92	16.36	6	6	Oxidation (M)	23040.3	37896.4	37247.1	11953.8	15208.1	10941.9	1.00:1.64:1.62:0.52:0.66:0.47	32727.9	12701.3	1.00:0.39	54439	Uncharacterized protein, isoform C OS=Drosophila melanogaster OX=7227 GN=Dmel\CG4928 PE=1 SV=1
2085	TRUE	A0A4D6K0P9	A0A4D6K0P9_DROME	30.36	9.14	5	5		3473.07	4128.83	3647.77	1487.14	1225.52	1694.1	1.00:1.19:1.05:0.43:0.35:0.49	3749.89	1468.92	1.00:0.39	60502	Small bristles, isoform B OS=Drosophila melanogaster OX=7227 GN=sbr PE=3 SV=1
1226	TRUE	Q0E8X6	Q0E8X6_DROME	28.35	21.7	9	9		14115.7	12578.2	15562.7	5374.66	6481.33	4484.53	1.00:0.89:1.10:0.38:0.46:0.32	14085.5	5446.84	1.00:0.39	61840	Translation initiation factor eIF2B subunit delta OS=Drosophila melanogaster OX=7227 GN=eIF2Bdelta PE=1 SV=1
1282	TRUE	Q24368	ISWI_DROME	22.52	10.22	10	10	Carbamidomethylation	10876.6	7340.59	8994.72	2748.86	4249.83	3738.65	1.00:0.67:0.83:0.25:0.39:0.34	9070.65	3579.12	1.00:0.39	118873	Chromatin-remodeling complex ATPase chain Iswi OS=Drosophila melanogaster OX=7227 GN=Iswi PE=1 SV=1
2619	TRUE	P17886	CRN_DROME	20.48	7.69	5	5	Oxidation (M)	4368.14	4296.46	5712.87	1301.07	1975.93	2378.62	1.00:0.98:1.31:0.30:0.45:0.54	4792.49	1885.21	1.00:0.39	84262	Protein crooked neck OS=Drosophila melanogaster OX=7227 GN=crn PE=2 SV=2
1492	TRUE	P16378	GNAO_DROME	21.83	16.95	8	6	Carbamidomethylation; Oxidation (M)	24228.9	14253.1	22406.3	8429.98	6904.36	8353.09	1.00:0.59:0.92:0.35:0.28:0.34	20296.1	7895.81	1.00:0.39	40476	G protein alpha o subunit OS=Drosophila melanogaster OX=7227 GN=Galphao PE=1 SV=1
492	TRUE	M9NHG9	M9NHG9_DROME	23.92	28.93	18	18	Carbamidomethylation; Oxidation (M)	47583.5	41491.1	50068.8	16008.6	24251	15156.5	1.00:0.87:1.05:0.34:0.51:0.32	46381.1	18472	1.00:0.40	77248	Proline dehydrogenase OS=Drosophila melanogaster OX=7227 GN=slgA PE=1 SV=1
1761	TRUE	X2JA11	X2JA11_DROME	21.17	35.02	8	8	Oxidation (M)	51241.6	37060.1	64310.8	17260.9	22383.1	21678.4	1.00:0.72:1.26:0.34:0.44:0.42	50870.8	20440.8	1.00:0.40	26302	Mitochondrial 2-oxodicarboxylate carrier OS=Drosophila melanogaster OX=7227 GN=EG:BACR19J1.2 PE=1 SV=1
1424	TRUE	Q9VGA0	Q9VGA0_DROME	23.41	32.57	8	7	Oxidation (M)	13165.6	16094	14358.1	4233.08	7110.23	6029.18	1.00:1.22:1.09:0.32:0.54:0.46	14539.2	5790.83	1.00:0.40	25461	Glutathione S transferase D9, isoform A OS=Drosophila melanogaster OX=7227 GN=GstD9 PE=1 SV=1
1715	TRUE	Q7K3V6	Q7K3V6_DROME	21.54	15.79	7	7	Oxidation (M)	14966.4	10202.9	9486.83	4553.55	5544.97	3836.33	1.00:0.68:0.63:0.30:0.37:0.26	11552	4644.95	1.00:0.40	49673	AT01345p OS=Drosophila melanogaster OX=7227 GN=mEFTu2 PE=1 SV=1
2863	TRUE	A0A126GV06	A0A126GV06_DROME	36.23	16.55	5	5		26334.8	23980.6	22384.3	9525.56	10646.7	8738.39	1.00:0.91:0.85:0.36:0.40:0.33	24233.2	9636.89	1.00:0.40	34060	Uncharacterized protein, isoform B OS=Drosophila melanogaster OX=7227 GN=Dmel\CG6972 PE=4 SV=1
492	TRUE	A4V4U5	A4V4U5_DROME	23.92	29.45	18	18	Carbamidomethylation; Oxidation (M)	47583.5	41491.1	50068.8	16008.6	24251	15156.5	1.00:0.87:1.05:0.34:0.51:0.32	46381.1	18472	1.00:0.40	75952	Proline dehydrogenase OS=Drosophila melanogaster OX=7227 GN=slgA PE=1 SV=1
3265	TRUE	X2JEA2	X2JEA2_DROME	28.32	19.69	3	3		17217.8	19604.6	20062.9	7914.98	8747.44	6065.72	1.00:1.14:1.17:0.46:0.51:0.35	18961.8	7576.05	1.00:0.40	22956	Protein THEM6 OS=Drosophila melanogaster OX=7227 GN=Dmel\CG4666 PE=3 SV=1
2811	TRUE	Q9VIK1	Q9VIK1_DROME	25.79	7.44	4	4	Carbamidomethylation	35134.9	25145.8	35194	10883.1	13765.2	13697.4	1.00:0.72:1.00:0.31:0.39:0.39	31824.9	12781.9	1.00:0.40	74641	Transmembrane 9 superfamily member OS=Drosophila melanogaster OX=7227 GN=TM9SF2 PE=1 SV=1
3265	TRUE	Q9W440	THEM6_DROME	28.32	19.69	3	3		17217.8	19604.6	20062.9	7914.98	8747.44	6065.72	1.00:1.14:1.17:0.46:0.51:0.35	18961.8	7576.05	1.00:0.40	22956	Protein THEM6 OS=Drosophila melanogaster OX=7227 GN=CG4666 PE=2 SV=1
1761	TRUE	Q9V3T2	Q9V3T2_DROME	21.17	27.12	8	8	Oxidation (M)	51241.6	37060.1	64310.8	17260.9	22383.1	21678.4	1.00:0.72:1.26:0.34:0.44:0.42	50870.8	20440.8	1.00:0.40	33594	Mitochondrial 2-oxodicarboxylate carrier OS=Drosophila melanogaster OX=7227 GN=Dmel\CG5254 PE=1 SV=1
2863	TRUE	Q9VCV9	Q9VCV9_DROME	36.23	16.61	5	5		26334.8	23980.6	22384.3	9525.56	10646.7	8738.39	1.00:0.91:0.85:0.36:0.40:0.33	24233.2	9636.89	1.00:0.40	33961	FI18835p1 OS=Drosophila melanogaster OX=7227 GN=Dmel\CG6972 PE=2 SV=1
2160	TRUE	Q8SX57	Q8SX57_DROME	23.22	36.96	7	7	Carbamidomethylation; Oxidation (M)	42075.8	49984.4	61083.1	21402.7	23766.4	15812.5	1.00:1.19:1.45:0.51:0.56:0.38	51047.8	20327.2	1.00:0.40	26933	LD44221p OS=Drosophila melanogaster OX=7227 GN=CG11005 PE=1 SV=1
2606	TRUE	Q9VLM9	Q9VLM9_DROME	26.32	27.06	6	6	Carbamidomethylation	30821.3	33122.4	31261	11986.4	10206.3	16082.8	1.00:1.07:1.01:0.39:0.33:0.52	31734.9	12758.5	1.00:0.40	28013	Haloacid dehalogenase-like hydrolase domain-containing protein 2 OS=Drosophila melanogaster OX=7227 GN=15010468 PE=1 SV=1
2191	TRUE	Q9VKC9	Q9VKC9_DROME	42.22	10.89	6	6	Oxidation (M)	61798.5	64174.1	59361	23218.6	26781.8	23228.2	1.00:1.04:0.96:0.38:0.43:0.38	61777.9	24409.5	1.00:0.40	54009	Dietary and metabolic glutamate transporter OS=Drosophila melanogaster OX=7227 GN=dmGlut PE=2 SV=2
2213	TRUE	Q7K332	Q7K332_DROME	26.58	24.69	7	7	Carbamidomethylation	19731.2	27673.1	24576.8	9093.89	11139.5	8287	1.00:1.40:1.25:0.46:0.56:0.42	23993.7	9506.78	1.00:0.40	27611	GH17623p OS=Drosophila melanogaster OX=7227 GN=CG3364 PE=2 SV=1
438	TRUE	A0A0B4LHE0	A0A0B4LHE0_DROME	24.16	19.14	18	18	Oxidation (M)	23783.3	28465.5	24763.3	12005.3	11708.8	7767.73	1.00:1.20:1.04:0.50:0.49:0.33	25670.7	10494	1.00:0.41	118388	Kazachoc, isoform F OS=Drosophila melanogaster OX=7227 GN=kcc PE=1 SV=1
1387	TRUE	P08266	RPB2_DROME	21.73	8.5	9	9	Oxidation (M)	8848.52	9381.41	7752.27	3956.32	4225.81	2477.65	1.00:1.06:0.88:0.45:0.48:0.28	8660.74	3553.26	1.00:0.41	134043	DNA-directed RNA polymerase II subunit RPB2 OS=Drosophila melanogaster OX=7227 GN=Polr2B PE=2 SV=2
2349	TRUE	Q9VVH3	MIC13_DROME	20.73	54.1	6	6		46354.4	42234.2	58669.5	18655.6	26407.9	15220.3	1.00:0.91:1.27:0.40:0.57:0.33	49086	20094.6	1.00:0.41	13750	MICOS complex subunit MIC13 homolog QIL1 OS=Drosophila melanogaster OX=7227 GN=QIL1 PE=2 SV=1
289	TRUE	Q8SWX4	Q8SWX4_DROME	29.08	29.14	24	24	Carbamidomethylation; Oxidation (M)	188211	254312	251246	102928	94300	88132.8	1.00:1.35:1.33:0.55:0.50:0.47	231256	95120.2	1.00:0.41	108361	Aminopeptidase OS=Drosophila melanogaster OX=7227 GN=CG5839 PE=1 SV=1
1387	TRUE	A0A0B4LI86	A0A0B4LI86_DROME	21.73	8.5	9	9	Oxidation (M)	8848.52	9381.41	7752.27	3956.32	4225.81	2477.65	1.00:1.06:0.88:0.45:0.48:0.28	8660.74	3553.26	1.00:0.41	134043	DNA-directed RNA polymerase subunit beta OS=Drosophila melanogaster OX=7227 GN=Polr2B PE=3 SV=1
1286	TRUE	Q8IPP8	Q8IPP8_DROME	25.31	37.11	9	7	Carbamidomethylation; Oxidation (M)	68799.9	54532	46684.1	26841.8	20749.5	21765.9	1.00:0.79:0.68:0.39:0.30:0.32	56672	23119.1	1.00:0.41	27157	Uncharacterized protein OS=Drosophila melanogaster OX=7227 GN=Dmel\CG31548 PE=1 SV=1
2874	TRUE	Q9VUL1	PYRG_DROME	39.83	6.86	4	4	Oxidation (M)	8969.12	9971.17	8595.87	4010.09	3655.5	3525.12	1.00:1.11:0.96:0.45:0.41:0.39	9178.72	3730.24	1.00:0.41	69448	CTP synthase OS=Drosophila melanogaster OX=7227 GN=Ctps PE=1 SV=2
2251	TRUE	Q9W258	Q9W258_DROME	21.9	30.1	6	6	Carbamidomethylation	84115.5	57236.2	49856	29226.2	24481.5	24645	1.00:0.68:0.59:0.35:0.29:0.29	63735.9	26117.6	1.00:0.41	20467	Babos, isoform A OS=Drosophila melanogaster OX=7227 GN=babos PE=2 SV=2
2874	TRUE	X2JCY2	X2JCY2_DROME	39.83	6.86	4	4	Oxidation (M)	8969.12	9971.17	8595.87	4010.09	3655.5	3525.12	1.00:1.11:0.96:0.45:0.41:0.39	9178.72	3730.24	1.00:0.41	69448	CTP synthase OS=Drosophila melanogaster OX=7227 GN=Ctps PE=3 SV=1
2019	TRUE	Q9VKW1	Q9VKW1_DROME	22.15	17.4	7	7	Oxidation (M)	30530	24962.9	21859.1	10390.3	13666.2	8683.81	1.00:0.82:0.72:0.34:0.45:0.28	25784	10913.4	1.00:0.42	46190	LD41958p OS=Drosophila melanogaster OX=7227 GN=Wdfy2 PE=1 SV=1
140	TRUE	Q0KHY3	MESH_DROME	31.04	23.8	32	32	Carbamidomethylation; Oxidation (M)	65953.4	51394.7	67229.4	23621.6	27049.2	25941.9	1.00:0.78:1.02:0.36:0.41:0.39	61525.8	25537.6	1.00:0.42	165038	Protein mesh OS=Drosophila melanogaster OX=7227 GN=mesh PE=1 SV=2
949	TRUE	Q9VU22	Q9VU22_DROME	24.85	11.09	12	12	Carbamidomethylation	24364.8	30856.6	29756.5	9172.74	12745.1	13478.4	1.00:1.27:1.22:0.38:0.52:0.55	28325.9	11798.8	1.00:0.42	151087	DNA/RNA non-specific endonuclease domain-containing protein OS=Drosophila melanogaster OX=7227 GN=Dmel\CG14120 PE=1 SV=1
2813	TRUE	Q9VB76	Q9VB76_DROME	28.56	16.4	5	5		15112.5	11409.4	10572	5104.88	5290.29	5033.55	1.00:0.75:0.70:0.34:0.35:0.33	12364.6	5142.91	1.00:0.42	35053	Carbonic anhydrase OS=Drosophila melanogaster OX=7227 GN=CAH9 PE=3 SV=2
2445	TRUE	M9PGW0	M9PGW0_DROME	21.81	15.75	6	6	Oxidation (M)	14298.5	18828.1	15940.9	5008.26	8471.89	6906.2	1.00:1.32:1.11:0.35:0.59:0.48	16355.8	6795.45	1.00:0.42	42582	Innexin OS=Drosophila melanogaster OX=7227 GN=ogre PE=3 SV=1
2893	TRUE	O97069	ASSY_DROME	24.53	11.93	5	5		7586.84	10852.1	9459.78	3155.84	4168.39	4265.7	1.00:1.43:1.25:0.42:0.55:0.56	9299.58	3863.31	1.00:0.42	46595	Argininosuccinate synthase OS=Drosophila melanogaster OX=7227 GN=Ass PE=2 SV=1
2445	TRUE	P27716	INX1_DROME	21.81	15.75	6	6	Oxidation (M)	14298.5	18828.1	15940.9	5008.26	8471.89	6906.2	1.00:1.32:1.11:0.35:0.59:0.48	16355.8	6795.45	1.00:0.42	42582	Innexin inx1 OS=Drosophila melanogaster OX=7227 GN=ogre PE=1 SV=1
2947	TRUE	Q9VZF1	Q9VZF1_DROME	21.44	9.92	5	5		10746.3	11002.7	16556.2	5325.14	6273.72	4544.54	1.00:1.02:1.54:0.50:0.58:0.42	12768.4	5381.13	1.00:0.42	58402	GH07444p OS=Drosophila melanogaster OX=7227 GN=Dmel\CG1309 PE=1 SV=1
537	TRUE	X2JAI4	X2JAI4_DROME	21.91	21.39	16	15	Oxidation (M)	13052.7	10155.6	8245.15	3936.26	4410.87	5288.56	1.00:0.78:0.63:0.30:0.34:0.41	10484.5	4545.23	1.00:0.43	90790	DNA replication licensing factor MCM3 OS=Drosophila melanogaster OX=7227 GN=Mcm3 PE=1 SV=1
643	TRUE	Q9VZX9	SAHH2_DROME	26.38	28.21	17	13	Carbamidomethylation; Oxidation (M)	51977.9	68586.2	73447.4	24459.2	28327.8	30052.7	1.00:1.32:1.41:0.47:0.54:0.58	64670.5	27613.2	1.00:0.43	56978	Adenosylhomocysteinase-like 1 OS=Drosophila melanogaster OX=7227 GN=AhcyL1 PE=1 SV=1
3111	TRUE	Q9V9T9	Q9V9T9_DROME	30.55	4.23	4	3		4519.26	3713.98	3963.17	1529.71	1808.14	1966.99	1.00:0.82:0.88:0.34:0.40:0.44	4065.47	1768.28	1.00:0.43	79302	Beta-glucuronidase OS=Drosophila melanogaster OX=7227 GN=betaGlu PE=1 SV=1
3122	TRUE	Q8MKK1	Q8MKK1_DROME	29.93	21.23	4	4	Carbamidomethylation	17339.7	19441.9	19755.7	8546.05	9129.76	6796.86	1.00:1.12:1.14:0.49:0.53:0.39	18845.7	8157.56	1.00:0.43	19980	AaRS-interacting multifunctional protein 3 OS=Drosophila melanogaster OX=7227 GN=AIMP3 PE=1 SV=1
175	TRUE	Q9VG32	Q9VG32_DROME	26.74	32.94	24	24	Carbamidomethylation; Oxidation (M)	303541	277289	277469	110809	154608	107776	1.00:0.91:0.91:0.37:0.51:0.36	286100	124398	1.00:0.43	84367	Malic enzyme OS=Drosophila melanogaster OX=7227 GN=Men PE=1 SV=1
537	TRUE	Q9XYU1	MCM3_DROME	21.91	21.37	16	15	Oxidation (M)	13052.7	10155.6	8245.15	3936.26	4410.87	5288.56	1.00:0.78:0.63:0.30:0.34:0.41	10484.5	4545.23	1.00:0.43	90918	DNA replication licensing factor Mcm3 OS=Drosophila melanogaster OX=7227 GN=Mcm3 PE=1 SV=1
175	TRUE	Q9VG31	Q9VG31_DROME	26.74	32.77	24	24	Carbamidomethylation; Oxidation (M)	303541	277289	277469	110809	154608	107776	1.00:0.91:0.91:0.37:0.51:0.36	286100	124398	1.00:0.43	84626	Malic enzyme OS=Drosophila melanogaster OX=7227 GN=Men PE=1 SV=1
3738	TRUE	Q9VMH2	Q9VMH2_DROME	25.34	17.86	3	3		57294.8	69033.8	61224.6	25850.6	33246.8	22092.5	1.00:1.20:1.07:0.45:0.58:0.39	62517.7	27063.3	1.00:0.43	19578	Actin-related protein 2/3 complex subunit 4 OS=Drosophila melanogaster OX=7227 GN=Arpc4 PE=1 SV=1
1361	TRUE	Q961E7	Q961E7_DROME	21.12	24.58	9	9	Carbamidomethylation	14695.3	11110.5	8291.05	4691.91	5024.65	4838.52	1.00:0.76:0.56:0.32:0.34:0.33	11365.6	4851.69	1.00:0.43	48418	phosphorylase kinase OS=Drosophila melanogaster OX=7227 GN=PhKgamma PE=2 SV=1
2220	TRUE	Q9VUW2	Q9VUW2_DROME	20.52	29.23	6	6	Carbamidomethylation; Oxidation (M)	22599.3	29989.1	39090.1	12662.8	14911.8	11647.5	1.00:1.33:1.73:0.56:0.66:0.52	30559.5	13074	1.00:0.43	30909	Inositol-1-monophosphatase OS=Drosophila melanogaster OX=7227 GN=IMP PE=1 SV=1
487	TRUE	A1Z6V5	A1Z6V5_DROME	24.64	57.51	18	18	Oxidation (M)	53008.8	52412.8	60266.8	18785.2	26154.8	28344.7	1.00:0.99:1.14:0.35:0.49:0.53	55229.5	24428.2	1.00:0.44	43378	FI01422p OS=Drosophila melanogaster OX=7227 GN=Spn43Ab PE=1 SV=1
1982	TRUE	P42279	TRYU_DROME	24.12	30.15	7	7	Carbamidomethylation; Oxidation (M)	61275.9	57494.4	46277.3	29859.3	21982.1	21508	1.00:0.94:0.76:0.49:0.36:0.35	55015.8	24449.8	1.00:0.44	28088	Trypsin eta OS=Drosophila melanogaster OX=7227 GN=etaTry PE=2 SV=2
735	TRUE	Q7KTW9	Q7KTW9_DROME	20.36	24.55	12	12	Carbamidomethylation	13351	20129.2	18300	7352.78	9347.45	6150.96	1.00:1.51:1.37:0.55:0.70:0.46	17260	7617.07	1.00:0.44	63267	Asparagine synthetase [glutamine-hydrolyzing] OS=Drosophila melanogaster OX=7227 GN=AsnS PE=2 SV=1
1067	TRUE	A0A0B4K7V5	A0A0B4K7V5_DROME	36.59	35.11	12	12	Oxidation (M)	33726.4	41237.5	34633.7	15605.9	15847.1	16409	1.00:1.22:1.03:0.46:0.47:0.49	36532.5	15954	1.00:0.44	46626	Protein-serine/threonine kinase OS=Drosophila melanogaster OX=7227 GN=Pdk PE=1 SV=1
2158	TRUE	P54359	SEPT2_DROME	20.14	19.33	7	7		13459.4	10225.1	12001.9	4438.71	7051.23	4245.36	1.00:0.76:0.89:0.33:0.52:0.32	11895.4	5245.1	1.00:0.44	48474	Septin-2 OS=Drosophila melanogaster OX=7227 GN=Septin2 PE=1 SV=2
2521	TRUE	O46084	PGAM5_DROME	22.09	26.3	6	6	Oxidation (M)	3806.83	3611.51	2974.63	1313.48	1289.21	1975.03	1.00:0.95:0.78:0.35:0.34:0.52	3464.32	1525.91	1.00:0.44	33166	Serine/threonine-protein phosphatase Pgam5, mitochondrial OS=Drosophila melanogaster OX=7227 GN=Pgam5 PE=1 SV=1
147	TRUE	P05990	PYR1_DROME	22.36	16.01	30	30	Carbamidomethylation; Oxidation (M)	93497	78212.8	78097.8	34351.5	47275.2	29054.4	1.00:0.84:0.84:0.37:0.51:0.31	83269.2	36893.7	1.00:0.44	246672	Multifunctional protein r OS=Drosophila melanogaster OX=7227 GN=r PE=1 SV=3
1187	TRUE	O62602	O62602_DROME	38.11	32.93	12	12		18837.5	22905.9	21289	9335.49	9121.14	9495.19	1.00:1.22:1.13:0.50:0.48:0.50	21010.8	9317.27	1.00:0.44	38195	mitogen-activated protein kinase kinase OS=Drosophila melanogaster OX=7227 GN=lic PE=1 SV=1
498	TRUE	A8DYI6	A8DYI6_DROME	31.14	58.88	17	17	Carbamidomethylation; Oxidation (M)	110955	132443	113829	48798.9	59506.9	47417.7	1.00:1.19:1.03:0.44:0.54:0.43	119076	51907.8	1.00:0.44	37280	Prohibitin OS=Drosophila melanogaster OX=7227 GN=Phb2 PE=1 SV=1
547	TRUE	Q9VZI3	UN112_DROME	24.43	25.85	18	15	Carbamidomethylation; Oxidation (M)	22412.7	27947.6	24802.1	10349.5	13540	8947.55	1.00:1.25:1.11:0.46:0.60:0.40	25054.1	10945.7	1.00:0.44	80497	Unc-112-related protein OS=Drosophila melanogaster OX=7227 GN=Fit1 PE=1 SV=1
147	TRUE	X2JFG0	X2JFG0_DROME	22.36	16.01	30	30	Carbamidomethylation; Oxidation (M)	93497	78212.8	78097.8	34351.5	47275.2	29054.4	1.00:0.84:0.84:0.37:0.51:0.31	83269.2	36893.7	1.00:0.44	246672	Rudimentary, isoform D OS=Drosophila melanogaster OX=7227 GN=r PE=1 SV=1
551	TRUE	Q9VGW6	MCM5_DROME	21.46	22.78	15	14	Carbamidomethylation; Oxidation (M)	9650.36	7636	11138.4	4184.34	3277.43	4976.02	1.00:0.79:1.15:0.43:0.34:0.52	9474.91	4145.93	1.00:0.44	82258	DNA replication licensing factor Mcm5 OS=Drosophila melanogaster OX=7227 GN=Mcm5 PE=1 SV=1
2158	TRUE	A0A0B4KGJ1	A0A0B4KGJ1_DROME	20.14	22.5	7	7		13459.4	10225.1	12001.9	4438.71	7051.23	4245.36	1.00:0.76:0.89:0.33:0.52:0.32	11895.4	5245.1	1.00:0.44	42012	Septin OS=Drosophila melanogaster OX=7227 GN=Septin2 PE=3 SV=1
1067	TRUE	P91622	PDK_DROME	36.59	35.11	12	12	Oxidation (M)	33726.4	41237.5	34633.7	15605.9	15847.1	16409	1.00:1.22:1.03:0.46:0.47:0.49	36532.5	15954	1.00:0.44	46626	[Pyruvate dehydrogenase (acetyl-transferring)] kinase, mitochondrial OS=Drosophila melanogaster OX=7227 GN=Pdk PE=2 SV=2
2521	TRUE	X2JC94	X2JC94_DROME	22.09	26.39	6	6	Oxidation (M)	3806.83	3611.51	2974.63	1313.48	1289.21	1975.03	1.00:0.95:0.78:0.35:0.34:0.52	3464.32	1525.91	1.00:0.44	33038	Serine/threonine-protein phosphatase PGAM5, mitochondrial OS=Drosophila melanogaster OX=7227 GN=Pgam5 PE=3 SV=1
618	TRUE	Q9W3F6	Q9W3F6_DROME	23.82	31.97	16	16	Carbamidomethylation; Oxidation (M)	46392.7	55487.8	57552.8	22134.6	29916.7	20203.4	1.00:1.20:1.24:0.48:0.64:0.44	53144.4	24084.9	1.00:0.45	55157	Bleomycin hydrolase OS=Drosophila melanogaster OX=7227 GN=Dmel\CG1440 PE=1 SV=2
2648	TRUE	A0A0B4KGH5	A0A0B4KGH5_DROME	24.21	2.77	3	3		2787.1	2959.83	2431.84	1439.38	1279.05	957.837	1.00:1.06:0.87:0.52:0.46:0.34	2726.26	1225.42	1.00:0.45	136479	Negative elongation factor A, isoform B OS=Drosophila melanogaster OX=7227 GN=Nelf-A PE=4 SV=1
1335	TRUE	A1Z6N5	A1Z6N5_DROME	20.39	18.18	9	8	Oxidation (M)	27865.7	28192.5	29053.2	10686.6	17636.3	10303.2	1.00:1.01:1.04:0.38:0.63:0.37	28370.5	12875.4	1.00:0.45	47578	FAD-dependent oxidoreductase domain-containing protein 1 OS=Drosophila melanogaster OX=7227 GN=Dmel\CG3270 PE=1 SV=1
2648	TRUE	Q86NP2	NELFA_DROME	24.21	2.8	3	3		2787.1	2959.83	2431.84	1439.38	1279.05	957.837	1.00:1.06:0.87:0.52:0.46:0.34	2726.26	1225.42	1.00:0.45	134949	Negative elongation factor A OS=Drosophila melanogaster OX=7227 GN=Nelf-A PE=1 SV=2
618	TRUE	X2JEJ0	X2JEJ0_DROME	23.82	28.31	16	16	Carbamidomethylation; Oxidation (M)	46392.7	55487.8	57552.8	22134.6	29916.7	20203.4	1.00:1.20:1.24:0.48:0.64:0.44	53144.4	24084.9	1.00:0.45	62529	Bleomycin hydrolase OS=Drosophila melanogaster OX=7227 GN=Dmel\CG1440 PE=1 SV=1
618	TRUE	A8JV22	A8JV22_DROME	23.82	30.53	16	16	Carbamidomethylation; Oxidation (M)	46392.7	55487.8	57552.8	22134.6	29916.7	20203.4	1.00:1.20:1.24:0.48:0.64:0.44	53144.4	24084.9	1.00:0.45	57760	Bleomycin hydrolase OS=Drosophila melanogaster OX=7227 GN=Dmel\CG1440 PE=1 SV=1
1452	TRUE	Q5BI50	Q5BI50_DROME	20.99	13.52	10	10	Oxidation (M)	9391.4	6868.84	10767.4	3816.93	3556.84	4793.15	1.00:0.73:1.15:0.41:0.38:0.51	9009.22	4055.64	1.00:0.45	94408	Cullin 4, isoform A OS=Drosophila melanogaster OX=7227 GN=Cul4 PE=1 SV=1
359	TRUE	Q9VG82	CP9F2_DROME	41.69	16.86	22	9	Carbamidomethylation; Oxidation (M)	64850.4	57760.1	59234.3	26055.7	28883.7	27540.7	1.00:0.89:0.91:0.40:0.45:0.42	60614.9	27493.4	1.00:0.45	60279	Probable cytochrome P450 9f2 OS=Drosophila melanogaster OX=7227 GN=Cyp9f2 PE=2 SV=1
42	TRUE	Q9VVA4	Q9VVA4_DROME	28.72	37.84	68	68	Carbamidomethylation; Oxidation (M)	73838.2	75831.2	82884.6	32553.4	41557.2	30361	1.00:1.03:1.12:0.44:0.56:0.41	77518	34823.9	1.00:0.45	232074	glutamate synthase (NADH) OS=Drosophila melanogaster OX=7227 GN=GS PE=1 SV=2
1051	TRUE	O61491	FLOT1_DROME	25.93	33.1	11	11	Oxidation (M)	41351.9	42703	44395.8	14967.6	22473.8	19881.8	1.00:1.03:1.07:0.36:0.54:0.48	42816.9	19107.8	1.00:0.45	47135	Flotillin-1 OS=Drosophila melanogaster OX=7227 GN=Flo1 PE=2 SV=1
1159	TRUE	Q9VDT1	Q9VDT1_DROME	30.39	36.3	11	11	Carbamidomethylation; Oxidation (M)	45970.9	37838.6	36615.1	16501	19971.7	17352.9	1.00:0.82:0.80:0.36:0.43:0.38	40141.5	17941.9	1.00:0.45	43654	Short-chain specific acyl-CoA dehydrogenase, mitochondrial OS=Drosophila melanogaster OX=7227 GN=Arc42 PE=1 SV=1
42	TRUE	M9NFH8	M9NFH8_DROME	28.72	37.83	68	68	Carbamidomethylation; Oxidation (M)	73838.2	75831.2	82884.6	32553.4	41557.2	30361	1.00:1.03:1.12:0.44:0.56:0.41	77518	34823.9	1.00:0.45	232205	glutamate synthase (NADH) OS=Drosophila melanogaster OX=7227 GN=GS PE=1 SV=1
145	TRUE	Q9VQR8	Q9VQR8_DROME	24.98	33.5	33	33	Oxidation (M)	32952.3	39382.3	41308.4	13838.7	19988.3	17291.3	1.00:1.20:1.25:0.42:0.61:0.52	37881	17039.4	1.00:0.45	134873	leucine--tRNA ligase OS=Drosophila melanogaster OX=7227 GN=LeuRS PE=1 SV=2
280	TRUE	A0A0B4KFE4	A0A0B4KFE4_DROME	22.3	37.64	25	25	Carbamidomethylation; Oxidation (M)	82027.7	91887	111874	38042.6	53982	37772.9	1.00:1.12:1.36:0.46:0.66:0.46	95262.9	43265.8	1.00:0.45	81815	long-chain-fatty-acid--CoA ligase OS=Drosophila melanogaster OX=7227 GN=Acsl PE=1 SV=1
2648	TRUE	A0A0B4LIF3	A0A0B4LIF3_DROME	24.21	2.8	3	3		2787.1	2959.83	2431.84	1439.38	1279.05	957.837	1.00:1.06:0.87:0.52:0.46:0.34	2726.26	1225.42	1.00:0.45	134821	Negative elongation factor A, isoform C OS=Drosophila melanogaster OX=7227 GN=Nelf-A PE=4 SV=1
1755	TRUE	Q9VXK5	Q9VXK5_DROME	26.77	8.45	6	6	Oxidation (M)	2862.84	2630.55	3017.35	1564.02	1228.47	1096.78	1.00:0.92:1.05:0.55:0.43:0.38	2836.92	1296.42	1.00:0.46	93347	Putative rRNA methyltransferase OS=Drosophila melanogaster OX=7227 GN=dSpb1 PE=1 SV=1
839	TRUE	Q7JRC3	Q7JRC3_DROME	21.83	27.64	12	11	Oxidation (M)	42468.9	66907	62719.3	25149	28186	25857.7	1.00:1.58:1.48:0.59:0.66:0.61	57365.1	26397.6	1.00:0.46	54742	Epoxide hydrolase OS=Drosophila melanogaster OX=7227 GN=Jheh1 PE=2 SV=1
2031	TRUE	Q94517	HDAC1_DROME	29.68	11.71	6	6	Oxidation (M)	26310.1	26770.8	33135.6	13832.2	11656.3	13740.9	1.00:1.02:1.26:0.53:0.44:0.52	28738.8	13076.5	1.00:0.46	58331	Histone deacetylase HDAC1 OS=Drosophila melanogaster OX=7227 GN=HDAC1 PE=1 SV=2
1830	TRUE	Q9VPK3	Q9VPK3_DROME	20.06	16.46	6	6	Carbamidomethylation	8006.38	9732.58	12267.9	3874.78	5657.6	4134.29	1.00:1.22:1.53:0.48:0.71:0.52	10002.3	4555.56	1.00:0.46	47445	AT24407p OS=Drosophila melanogaster OX=7227 GN=Dmel\CG31974 PE=2 SV=3
3660	TRUE	C0HL66	H33A_DROME	20.65	14.71	3	3	Oxidation (M)	129946	116096	100184	41165.8	67832.8	51794.3	1.00:0.89:0.77:0.32:0.52:0.40	115409	53597.7	1.00:0.46	15328	Histone H3.3A OS=Drosophila melanogaster OX=7227 GN=His3.3A PE=1 SV=1
3660	TRUE	P02299	H3_DROME	20.65	14.71	3	3	Oxidation (M)	129946	116096	100184	41165.8	67832.8	51794.3	1.00:0.89:0.77:0.32:0.52:0.40	115409	53597.7	1.00:0.46	15388	Histone H3 OS=Drosophila melanogaster OX=7227 GN=His3 PE=1 SV=4
3660	TRUE	C0HL67	H33B_DROME	20.65	14.71	3	3	Oxidation (M)	129946	116096	100184	41165.8	67832.8	51794.3	1.00:0.89:0.77:0.32:0.52:0.40	115409	53597.7	1.00:0.46	15328	Histone H3.3B OS=Drosophila melanogaster OX=7227 GN=His3.3B PE=1 SV=1
779	TRUE	Q9W541	Q9W541_DROME	24.38	22.57	14	13		15850	13137.1	14461.6	5856.21	5910.44	8332.78	1.00:0.83:0.91:0.37:0.37:0.53	14482.9	6699.81	1.00:0.46	75019	Translation initiation factor eIF2B subunit epsilon OS=Drosophila melanogaster OX=7227 GN=eIF2Bepsilon PE=1 SV=1
1170	TRUE	Q9VGK7	ELP1_DROME	22.38	7.91	10	9	Carbamidomethylation; Oxidation (M)	5930.45	6945.29	8539.49	2873.03	3944.88	3004.28	1.00:1.17:1.44:0.48:0.67:0.51	7138.41	3274.06	1.00:0.46	142814	Elongator complex protein 1 OS=Drosophila melanogaster OX=7227 GN=Elp1 PE=1 SV=2
1170	TRUE	A0A0B4KGU0	A0A0B4KGU0_DROME	22.38	7.9	10	9	Carbamidomethylation; Oxidation (M)	5930.45	6945.29	8539.49	2873.03	3944.88	3004.28	1.00:1.17:1.44:0.48:0.67:0.51	7138.41	3274.06	1.00:0.46	142885	Elongator complex protein 1 OS=Drosophila melanogaster OX=7227 GN=Elp1 PE=1 SV=1
1170	TRUE	A0A0B4KFR6	A0A0B4KFR6_DROME	22.38	7.88	10	9	Carbamidomethylation; Oxidation (M)	5930.45	6945.29	8539.49	2873.03	3944.88	3004.28	1.00:1.17:1.44:0.48:0.67:0.51	7138.41	3274.06	1.00:0.46	143287	Elongator complex protein 1 OS=Drosophila melanogaster OX=7227 GN=Elp1 PE=1 SV=1
1999	TRUE	M9PEY7	M9PEY7_DROME	26.42	17.24	6	6	Oxidation (M)	6652.87	6250.45	7329.19	3249.53	3673.39	2614.87	1.00:0.94:1.10:0.49:0.55:0.39	6744.17	3179.26	1.00:0.47	46483	Autophagy-related 18a, isoform D OS=Drosophila melanogaster OX=7227 GN=Atg18a PE=1 SV=1
1223	TRUE	Q9VAN0	SERC_DROME	23.67	34.07	11	11	Oxidation (M)	34849.8	33947.6	40073.7	19050.2	18938.6	13230.3	1.00:0.97:1.15:0.55:0.54:0.38	36290.4	17073.1	1.00:0.47	39540	Probable phosphoserine aminotransferase OS=Drosophila melanogaster OX=7227 GN=CG11899 PE=2 SV=1
77	TRUE	Q23979	MY61F_DROME	22.32	49.47	45	44	Carbamidomethylation; Oxidation (M)	76425.2	112710	106526	47550.5	51426.7	41206.7	1.00:1.47:1.39:0.62:0.67:0.54	98553.6	46728	1.00:0.47	118990	Unconventional myosin IC OS=Drosophila melanogaster OX=7227 GN=Myo61F PE=1 SV=3
467	TRUE	B5RIV0	B5RIV0_DROME	20.03	29.28	17	17	Carbamidomethylation; Oxidation (M)	60071.7	52971	71025.4	25881.6	37384.5	23302.8	1.00:0.88:1.18:0.43:0.62:0.39	61356	28856.3	1.00:0.47	73611	long-chain-fatty-acid--CoA ligase OS=Drosophila melanogaster OX=7227 GN=bgm PE=1 SV=1
1650	TRUE	Q8MRC9	GALT9_DROME	21.82	9.54	6	6	Carbamidomethylation; Oxidation (M)	3792.02	2780.13	2923.87	1235.13	1800.95	1430.81	1.00:0.73:0.77:0.33:0.47:0.38	3165.34	1488.96	1.00:0.47	73193	Putative polypeptide N-acetylgalactosaminyltransferase 9 OS=Drosophila melanogaster OX=7227 GN=Pgant9 PE=1 SV=2
2867	TRUE	P51406	BYS_DROME	20.27	13.53	5	5		5623.04	4104.43	6452.22	2842.8	2667.67	2172.98	1.00:0.73:1.15:0.51:0.47:0.39	5393.23	2561.15	1.00:0.47	49967	Bystin OS=Drosophila melanogaster OX=7227 GN=bys PE=1 SV=2
467	TRUE	Q9V3S9	BGM_DROME	20.03	29.28	17	17	Carbamidomethylation; Oxidation (M)	60071.7	52971	71025.4	25881.6	37384.5	23302.8	1.00:0.88:1.18:0.43:0.62:0.39	61356	28856.3	1.00:0.47	73611	Very long-chain-fatty-acid--CoA ligase bubblegum OS=Drosophila melanogaster OX=7227 GN=bgm PE=1 SV=1
1999	TRUE	M9PHS3	M9PHS3_DROME	26.42	20.16	6	6	Oxidation (M)	6652.87	6250.45	7329.19	3249.53	3673.39	2614.87	1.00:0.94:1.10:0.49:0.55:0.39	6744.17	3179.26	1.00:0.47	41038	Autophagy-related 18a, isoform F OS=Drosophila melanogaster OX=7227 GN=Atg18a PE=1 SV=1
1968	TRUE	O97182	O97182_DROME	22.23	16.45	6	6	Oxidation (M)	16315.3	18623.1	25211.1	8873.75	8928.57	10440.2	1.00:1.14:1.55:0.54:0.55:0.64	20049.8	9414.18	1.00:0.47	41601	Actin-related protein 2/3 complex subunit OS=Drosophila melanogaster OX=7227 GN=Arpc1 PE=1 SV=1
1733	TRUE	Q9VRS6	Q9VRS6_DROME	22.97	44.28	9	7	Carbamidomethylation; Oxidation (M)	56647.3	68792.4	74212.3	30407.1	37985	26175.9	1.00:1.21:1.31:0.54:0.67:0.46	66550.6	31522.6	1.00:0.47	28017	Jonah 65Aiv OS=Drosophila melanogaster OX=7227 GN=Jon65Aiv PE=1 SV=1
52	TRUE	A1Z713	VPS13_DROME	29.98	17.25	56	55	Oxidation (M)	24926.6	28275.4	25673.3	11379.8	14365.1	11218.1	1.00:1.13:1.03:0.46:0.58:0.45	26291.8	12321	1.00:0.47	374545	Intermembrane lipid transfer protein Vps13 OS=Drosophila melanogaster OX=7227 GN=Vps13 PE=1 SV=2
215	TRUE	Q9VQL6	Q9VQL6_DROME	24	10.54	26	22	Carbamidomethylation; Oxidation (M)	12985.5	11712.9	15998.3	5530.82	7388.52	6468.02	1.00:0.90:1.23:0.43:0.57:0.50	13565.6	6462.45	1.00:0.48	265872	Fatty acid synthase OS=Drosophila melanogaster OX=7227 GN=FASN2 PE=1 SV=1
676	TRUE	Q9V6U9	MECR_DROME	21.84	43.7	12	12	Carbamidomethylation; Oxidation (M)	40505.6	62715.7	46263.3	21972.6	26124.4	23527.1	1.00:1.55:1.14:0.54:0.64:0.58	49828.2	23874.7	1.00:0.48	39111	Enoyl-[acyl-carrier-protein] reductase, mitochondrial OS=Drosophila melanogaster OX=7227 GN=CG16935 PE=3 SV=2
968	TRUE	Q9W4P5	VA0D1_DROME	26.7	37.14	11	11	Carbamidomethylation; Oxidation (M)	112669	111747	115464	56648.2	63242.9	44456.2	1.00:0.99:1.02:0.50:0.56:0.39	113294	54782.4	1.00:0.48	39852	V-type proton ATPase subunit d 1 OS=Drosophila melanogaster OX=7227 GN=VhaAC39-1 PE=2 SV=1
768	TRUE	Q9V434	Q9V434_DROME	26.9	35.3	15	15	Carbamidomethylation; Oxidation (M)	66804.7	83545	88523.3	39938.3	40611.7	34094.3	1.00:1.25:1.33:0.60:0.61:0.51	79624.3	38214.8	1.00:0.48	63932	Asparagine--tRNA ligase, cytoplasmic OS=Drosophila melanogaster OX=7227 GN=AsnRS PE=1 SV=1
215	TRUE	M9PB21	M9PB21_DROME	24	10.54	26	22	Carbamidomethylation; Oxidation (M)	12985.5	11712.9	15998.3	5530.82	7388.52	6468.02	1.00:0.90:1.23:0.43:0.57:0.50	13565.6	6462.45	1.00:0.48	265971	Fatty acid synthase OS=Drosophila melanogaster OX=7227 GN=FASN2 PE=1 SV=1
676	TRUE	H8F4T6	H8F4T6_DROME	21.84	43.7	12	12	Carbamidomethylation; Oxidation (M)	40505.6	62715.7	46263.3	21972.6	26124.4	23527.1	1.00:1.55:1.14:0.54:0.64:0.58	49828.2	23874.7	1.00:0.48	39111	Enoyl-[acyl-carrier-protein] reductase, mitochondrial OS=Drosophila melanogaster OX=7227 GN=CG16935-RA PE=1 SV=1
1052	TRUE	P20432	GSTD1_DROME	29.13	35.41	13	9	Carbamidomethylation	909940	996758	851787	443312	492991	375328	1.00:1.10:0.94:0.49:0.54:0.41	919495	437210	1.00:0.48	23866	Glutathione S-transferase D1 OS=Drosophila melanogaster OX=7227 GN=GstD1 PE=1 SV=1
1977	TRUE	Q9VXQ3	Q9VXQ3_DROME	28.78	16.75	6	6	Oxidation (M)	4652.89	3525.07	3613.78	1938.55	1862.96	1917.47	1.00:0.76:0.78:0.42:0.40:0.41	3930.58	1906.33	1.00:0.48	42833	Diphosphomevalonate decarboxylase OS=Drosophila melanogaster OX=7227 GN=Mvd PE=2 SV=1
2909	TRUE	Q9W259	Q9W259_DROME	29.31	10.34	5	5	Carbamidomethylation	15988.1	14165.3	16859.2	8613.07	6914.47	6888.96	1.00:0.89:1.05:0.54:0.43:0.43	15670.9	7472.17	1.00:0.48	57073	FI23916p1 OS=Drosophila melanogaster OX=7227 GN=13506 PE=1 SV=2
1327	TRUE	Q9W1F7	Q9W1F7_DROME	26.29	33.61	11	11	Carbamidomethylation; Oxidation (M)	43337.8	41620	53478.2	19423.3	21418.9	25107.5	1.00:0.96:1.23:0.45:0.49:0.58	46145.3	21983.2	1.00:0.48	40532	IP15825p OS=Drosophila melanogaster OX=7227 GN=Stoml2 PE=1 SV=2
1237	TRUE	Q0E8C8	SP77B_DROME	20.59	25.11	9	9	Oxidation (M)	26824.2	19425.2	29502.9	12960.4	13398.7	10422.5	1.00:0.72:1.10:0.48:0.50:0.39	25250.8	12260.5	1.00:0.49	50163	Serine protease inhibitor 77Ba OS=Drosophila melanogaster OX=7227 GN=Spn77Ba PE=2 SV=1
3635	TRUE	P49847	TAF6_DROME	20.66	6.27	3	3		5578.47	8160.47	7255.52	2794.51	3864.51	3570.81	1.00:1.46:1.30:0.50:0.69:0.64	6998.15	3409.94	1.00:0.49	65654	Transcription initiation factor TFIID subunit 6 OS=Drosophila melanogaster OX=7227 GN=Taf6 PE=1 SV=2
2385	TRUE	P84040	H4_DROME	23.53	38.83	5	5	Oxidation (M)	345491	301461	309747	144064	193118	129676	1.00:0.87:0.90:0.42:0.56:0.38	318900	155619	1.00:0.49	11381	Histone H4 OS=Drosophila melanogaster OX=7227 GN=His4 PE=1 SV=2
621	TRUE	A1Z7M8	A1Z7M8_DROME	20.26	28.9	16	16	Carbamidomethylation; Oxidation (M)	32336.8	51277.5	46182.6	20675.5	23314.8	19386.1	1.00:1.59:1.43:0.64:0.72:0.60	43265.7	21125.5	1.00:0.49	70158	Angiotensin-converting enzyme OS=Drosophila melanogaster OX=7227 GN=Ance-4 PE=1 SV=1
3635	TRUE	M9PG32	M9PG32_DROME	20.66	6.28	3	3		5578.47	8160.47	7255.52	2794.51	3864.51	3570.81	1.00:1.46:1.30:0.50:0.69:0.64	6998.15	3409.94	1.00:0.49	65567	Transcription initiation factor TFIID subunit 6 OS=Drosophila melanogaster OX=7227 GN=Taf6 PE=3 SV=1
2385	TRUE	A0A0B4KFZ9	A0A0B4KFZ9_DROME	23.53	38.83	5	5	Oxidation (M)	345491	301461	309747	144064	193118	129676	1.00:0.87:0.90:0.42:0.56:0.38	318900	155619	1.00:0.49	11381	Histone H4 OS=Drosophila melanogaster OX=7227 GN=His4r PE=3 SV=1
1524	TRUE	A1Z814	A1Z814_DROME	21.47	12.88	10	10		12102.5	15099.3	14705.4	8664.34	6082.37	5891.5	1.00:1.25:1.22:0.72:0.50:0.49	13969	6879.4	1.00:0.49	87442	Oxysterol-binding protein OS=Drosophila melanogaster OX=7227 GN=Dmel\CG1513 PE=1 SV=2
1324	TRUE	Q9V400	Q9V400_DROME	32.38	22.32	11	11	Oxidation (M)	52137.6	51824.1	43466.2	25762	22389.4	23592.1	1.00:0.99:0.83:0.49:0.43:0.45	49142.6	23914.5	1.00:0.49	50742	Integrin linked kinase, isoform A OS=Drosophila melanogaster OX=7227 GN=Ilk PE=1 SV=1
205	TRUE	Q9VLT3	Q9VLT3_DROME	40.64	18.41	29	29	Oxidation (M)	19110.8	17014.2	17047.2	8229.81	8872.57	8727.96	1.00:0.89:0.89:0.43:0.46:0.46	17724.1	8610.11	1.00:0.49	202783	LD23292p OS=Drosophila melanogaster OX=7227 GN=Mcr PE=1 SV=1
1988	TRUE	Q7K0Y1	BOP1_DROME	37.33	6.89	7	6	Oxidation (M)	5138.21	5968.17	5276.38	2580.27	2776.78	2785.46	1.00:1.16:1.03:0.50:0.54:0.54	5460.92	2714.17	1.00:0.50	90444	Ribosome biogenesis protein BOP1 homolog OS=Drosophila melanogaster OX=7227 GN=CG5033 PE=2 SV=1
840	TRUE	Q9VBX1	NEMF_DROME	26.95	15.52	14	14	Oxidation (M)	10708.2	11724	11197.1	5807.66	4604.22	6329.79	1.00:1.09:1.05:0.54:0.43:0.59	11209.8	5580.56	1.00:0.50	112616	Ribosome quality control complex subunit NEMF homolog OS=Drosophila melanogaster OX=7227 GN=Clbn PE=1 SV=2
1405	TRUE	Q8SXC2	Q8SXC2_DROME	24.48	22	10	10	Oxidation (M)	34789.7	39399	34705.9	18655.3	20929.4	14540.3	1.00:1.13:1.00:0.54:0.60:0.42	36298.2	18041.7	1.00:0.50	51202	kynurenine--oxoglutarate transaminase OS=Drosophila melanogaster OX=7227 GN=Kyat PE=1 SV=1
2927	TRUE	Q8MLV1	LBR_DROME	23.13	7.42	4	4		4934.59	6980.07	5554.97	2544.97	2866.87	3242.82	1.00:1.41:1.13:0.52:0.58:0.66	5823.21	2884.89	1.00:0.50	83185	Lamin-B receptor OS=Drosophila melanogaster OX=7227 GN=LBR PE=1 SV=1
963	TRUE	P08144	AMYA_DROME	38.52	21.66	8	8	Oxidation (M)	4515.12	3627.05	5733.47	46956.1	62562.1	44527.9	1.00:0.80:1.27:10.40:13.86:9.86	4625.21	51348.7	1.00:11.10	53746	Alpha-amylase A OS=Drosophila melanogaster OX=7227 GN=Amy-p PE=1 SV=1
2255	TRUE	Q9VZ88	Q9VZ88_DROME	25.16	10.14	3	3	Oxidation (M)	945.649	789.734	0	10777	15661.1	7440.51	1.00:0.84:0.00:11.40:16.56:7.87	867.692	11292.9	1.00:13.01	32536	AT07585p OS=Drosophila melanogaster OX=7227 GN=cg12493 PE=2 SV=2
2248	TRUE	Q9VMM6	OBSTE_DROME	27.28	19.28	5	5	Carbamidomethylation	23420	7537.19	23413.7	290761	243552	250598	1.00:0.32:1.00:12.42:10.40:10.70	18123.6	261637	1.00:14.44	27480	Protein obstructor-E OS=Drosophila melanogaster OX=7227 GN=obst-E PE=2 SV=2
3291	TRUE	Q9VJC0	Q9VJC0_DROME	26.41	21.9	3	3		442.953	1589.4	1086.32	26380.2	13283.2	16373.9	1.00:3.59:2.45:59.56:29.99:36.97	1039.56	18679.1	1.00:17.97	15227	GEO08203p1 OS=Drosophila melanogaster OX=7227 GN=Dmel\CG6870 PE=2 SV=1
3609	TRUE	P22979	HSP6C_DROME	25.9	17.09	3	3	Carbamidomethylation	353.177	117.074	240.724	4463.51	2387.76	6695.16	1.00:0.33:0.68:12.64:6.76:18.96	236.991	4515.48	1.00:19.05	22180	Heat shock protein 67B3 OS=Drosophila melanogaster OX=7227 GN=Hsp67Bc PE=1 SV=2
679	TRUE	Q9W5W8	Q9W5W8_DROME	28.11	53.85	14	14	Carbamidomethylation; Oxidation (M)	53206.2	52404.3	42385.1	98339.3	89979.1	108292	1.00:0.98:0.80:1.85:1.69:2.04	49331.9	98870.2	1.00:2.00	33818	RE22677p OS=Drosophila melanogaster OX=7227 GN=Dmel\CG9577 PE=1 SV=2
797	TRUE	A0A0B4LID7	A0A0B4LID7_DROME	28.42	22.97	14	14	Oxidation (M)	9784.35	10964	9794.62	21055.5	17366.2	22670.3	1.00:1.12:1.00:2.15:1.77:2.32	10181	20364	1.00:2.00	71652	Uncharacterized protein, isoform C OS=Drosophila melanogaster OX=7227 GN=ClpX PE=1 SV=1
2269	TRUE	Q8SYG3	Q8SYG3_DROME	22.27	41.67	6	6		50534.4	38354.5	40370.5	72377	84701.7	101619	1.00:0.76:0.80:1.43:1.68:2.01	43086.5	86232.5	1.00:2.00	19366	E2 ubiquitin-conjugating enzyme OS=Drosophila melanogaster OX=7227 GN=BcDNA:RE63412 PE=1 SV=1
797	TRUE	Q9VDS7	Q9VDS7_DROME	28.42	23.18	14	14	Oxidation (M)	9784.35	10964	9794.62	21055.5	17366.2	22670.3	1.00:1.12:1.00:2.15:1.77:2.32	10181	20364	1.00:2.00	71279	LD11650p OS=Drosophila melanogaster OX=7227 GN=ClpX PE=1 SV=2
409	TRUE	Q3YMU0	Q3YMU0_DROME	31.25	50.31	20	20	Carbamidomethylation; Oxidation (M)	438957	411387	352115	782431	768268	867700	1.00:0.94:0.80:1.78:1.75:1.98	400820	806133	1.00:2.01	55371	Protein disulfide-isomerase (Fragment) OS=Drosophila melanogaster OX=7227 GN=ERp60 PE=1 SV=1
2505	TRUE	Q9VBS8	Q9VBS8_DROME	20.79	10.86	6	5		2546.07	3197.1	3829.52	6773	5381.51	7042.82	1.00:1.26:1.50:2.66:2.11:2.77	3190.9	6399.11	1.00:2.01	46342	IP10876p OS=Drosophila melanogaster OX=7227 GN=Dmel\CG31370 PE=1 SV=3
335	TRUE	Q9VYV3	TXND5_DROME	38.1	56.01	20	20	Carbamidomethylation; Oxidation (M)	135970	130087	116242	261372	247181	262690	1.00:0.96:0.85:1.92:1.82:1.93	127433	257081	1.00:2.02	46650	Thioredoxin domain-containing protein 5 homolog OS=Drosophila melanogaster OX=7227 GN=prtp PE=1 SV=2
752	TRUE	Q9V426	Q9V426_DROME	27.85	29.59	12	12	Oxidation (M)	44153.3	32067.3	37963.6	79540.5	75428.7	75552.7	1.00:0.73:0.86:1.80:1.71:1.71	38061.4	76840.6	1.00:2.02	52708	LD07162p OS=Drosophila melanogaster OX=7227 GN=vig PE=1 SV=1
1140	TRUE	Q9VBI2	Q9VBI2_DROME	35.59	48.22	12	12	Carbamidomethylation; Oxidation (M)	86080.8	78471.4	84288.2	172853	151178	178841	1.00:0.91:0.98:2.01:1.76:2.08	82946.8	167624	1.00:2.02	27822	UMP-CMP kinase OS=Drosophila melanogaster OX=7227 GN=Cmpk PE=1 SV=1
2916	TRUE	A1Z8I8	A1Z8I8_DROME	27.71	18.57	3	3	Oxidation (M)	21095.5	25125.5	26402.2	53486.4	43025.6	50148.6	1.00:1.19:1.25:2.54:2.04:2.38	24207.7	48886.8	1.00:2.02	15561	Uncharacterized protein, isoform E OS=Drosophila melanogaster OX=7227 GN=BcDNA:AT13707 PE=1 SV=2
94	TRUE	Q9VN44	Q9VN44_DROME	23.21	42.35	37	37	Carbamidomethylation; Oxidation (M)	99959.8	89226	72368	169461	156198	206289	1.00:0.89:0.72:1.70:1.56:2.06	87184.6	177316	1.00:2.03	123561	FI07923p OS=Drosophila melanogaster OX=7227 GN=Karybeta3 PE=1 SV=1
1091	TRUE	Q9VHA1	Q9VHA1_DROME	28.29	39.02	9	9	Carbamidomethylation; Oxidation (M)	78882.1	89482.9	95698.7	180270	156144	199535	1.00:1.13:1.21:2.29:1.98:2.53	88021.2	178650	1.00:2.03	32335	Spermidine synthase, isoform A OS=Drosophila melanogaster OX=7227 GN=SpdS PE=1 SV=1
462	TRUE	Q9VZZ4	PXDN_DROME	46.61	13.62	18	18	Oxidation (M)	11026	10893.8	11898.5	22592	22608.6	23595.6	1.00:0.99:1.08:2.05:2.05:2.14	11272.8	22932.1	1.00:2.03	170514	Peroxidasin OS=Drosophila melanogaster OX=7227 GN=Pxn PE=1 SV=1
68	TRUE	E1JHK0	E1JHK0_DROME	26.33	37.17	52	50	Carbamidomethylation; Oxidation (M)	8916.91	8277.54	10773.1	16730.5	21146.6	19195.8	1.00:0.93:1.21:1.88:2.37:2.15	9322.53	19024.3	1.00:2.04	180036	Cytoplasmic linker protein 190, isoform N OS=Drosophila melanogaster OX=7227 GN=CLIP-190 PE=1 SV=1
68	TRUE	A0A6F7UQK0	A0A6F7UQK0_DROME	26.33	33.09	52	50	Carbamidomethylation; Oxidation (M)	8916.91	8277.54	10773.1	16730.5	21146.6	19195.8	1.00:0.93:1.21:1.88:2.37:2.15	9322.53	19024.3	1.00:2.04	200859	Cytoplasmic linker protein 190, isoform W OS=Drosophila melanogaster OX=7227 GN=CLIP-190 PE=1 SV=1
68	TRUE	Q9VJE5	CL190_DROME	26.33	35.15	52	50	Carbamidomethylation; Oxidation (M)	8916.91	8277.54	10773.1	16730.5	21146.6	19195.8	1.00:0.93:1.21:1.88:2.37:2.15	9322.53	19024.3	1.00:2.04	189065	Restin homolog OS=Drosophila melanogaster OX=7227 GN=CLIP-190 PE=1 SV=1
2185	TRUE	Q7K581	Q7K581_DROME	32.42	14.85	7	7		21126.9	20092.8	17309.1	36907.7	40454.1	42289.5	1.00:0.95:0.82:1.75:1.91:2.00	19509.6	39883.8	1.00:2.04	63229	SD01637p OS=Drosophila melanogaster OX=7227 GN=Paip1 PE=1 SV=1
615	TRUE	Q9VX36	Q9VX36_DROME	29.38	50.83	12	12	Carbamidomethylation; Oxidation (M)	136722	117175	102864	245635	253332	230291	1.00:0.86:0.75:1.80:1.85:1.68	118920	243086	1.00:2.04	26782	NADH dehydrogenase (Ubiquinone) 24 kDa subunit, isoform A OS=Drosophila melanogaster OX=7227 GN=ND-24 PE=1 SV=1
68	TRUE	E1JHJ9	E1JHJ9_DROME	26.33	35.61	52	50	Carbamidomethylation; Oxidation (M)	8916.91	8277.54	10773.1	16730.5	21146.6	19195.8	1.00:0.93:1.21:1.88:2.37:2.15	9322.53	19024.3	1.00:2.04	186676	Cytoplasmic linker protein 190, isoform M OS=Drosophila melanogaster OX=7227 GN=CLIP-190 PE=1 SV=2
1349	TRUE	P83094	STIM_DROME	22.98	20	10	9	Oxidation (M)	15747.2	11670.9	11155.6	28733.5	22772.8	27128.5	1.00:0.74:0.71:1.82:1.45:1.72	12857.9	26211.6	1.00:2.04	64797	Stromal interaction molecule homolog OS=Drosophila melanogaster OX=7227 GN=Stim PE=1 SV=1
68	TRUE	Q7KT48	Q7KT48_DROME	26.33	36.6	52	50	Carbamidomethylation; Oxidation (M)	8916.91	8277.54	10773.1	16730.5	21146.6	19195.8	1.00:0.93:1.21:1.88:2.37:2.15	9322.53	19024.3	1.00:2.04	182889	Cytoplasmic linker protein 190, isoform P OS=Drosophila melanogaster OX=7227 GN=CLIP-190 PE=1 SV=3
819	TRUE	Q9VBL3	Q9VBL3_DROME	32.64	33.4	15	15	Carbamidomethylation; Oxidation (M)	13614.1	12910.6	11627.3	27340.6	23246.9	27204.4	1.00:0.95:0.85:2.01:1.71:2.00	12717.3	25930.6	1.00:2.04	59029	GH01188p OS=Drosophila melanogaster OX=7227 GN=Dmel\CG5886 PE=1 SV=1
2185	TRUE	A0A0B4K891	A0A0B4K891_DROME	32.42	15.96	7	7		21126.9	20092.8	17309.1	36907.7	40454.1	42289.5	1.00:0.95:0.82:1.75:1.91:2.00	19509.6	39883.8	1.00:2.04	58357	Uncharacterized protein, isoform E OS=Drosophila melanogaster OX=7227 GN=Paip1 PE=1 SV=1
3542	TRUE	A0A0B4LHA6	A0A0B4LHA6_DROME	22.62	26.53	3	3	Oxidation (M)	18570.4	17904	12258	33190.5	32115.5	34772	1.00:0.96:0.66:1.79:1.73:1.87	16244.1	33359.3	1.00:2.05	17037	RING-type E3 ubiquitin transferase OS=Drosophila melanogaster OX=7227 GN=BcDNA:LP11469 PE=2 SV=1
2701	TRUE	Q9V998	UBL5_DROME	21.88	47.95	4	4	Carbamidomethylation; Oxidation (M)	13816.8	22296	18760.5	37795.3	36095.6	38442.9	1.00:1.61:1.36:2.74:2.61:2.78	18291.1	37444.6	1.00:2.05	8570	Ubiquitin-like protein 5 OS=Drosophila melanogaster OX=7227 GN=ubl PE=3 SV=1
2365	TRUE	Q9VA42	Q9VA42_DROME	29.88	32.7	6	4	Carbamidomethylation	208831	184078	184922	363950	366403	453995	1.00:0.88:0.89:1.74:1.75:2.17	192611	394782	1.00:2.05	17451	Niemann-Pick type C-2g, isoform A OS=Drosophila melanogaster OX=7227 GN=Npc2g PE=1 SV=1
511	TRUE	P29746	BNB_DROME	20.66	50.23	18	18		126288	82479.1	79154.4	183072	199650	208669	1.00:0.65:0.63:1.45:1.58:1.65	95973.8	197130	1.00:2.05	45816	Protein bangles and beads OS=Drosophila melanogaster OX=7227 GN=bnb PE=1 SV=1
3542	TRUE	Q9VE61	RN181_DROME	22.62	26.53	3	3	Oxidation (M)	18570.4	17904	12258	33190.5	32115.5	34772	1.00:0.96:0.66:1.79:1.73:1.87	16244.1	33359.3	1.00:2.05	17037	E3 ubiquitin-protein ligase RNF181 homolog OS=Drosophila melanogaster OX=7227 GN=CG7694 PE=2 SV=1
1628	TRUE	Q9VSW4	Q9VSW4_DROME	21.82	30.31	6	6	Oxidation (M)	5825.96	7353.83	6706.77	10586.3	15161.4	15111.8	1.00:1.26:1.15:1.82:2.60:2.59	6628.85	13619.8	1.00:2.05	28485	FI06490p OS=Drosophila melanogaster OX=7227 GN=mRRF1 PE=1 SV=1
2460	TRUE	Q9VH26	Q9VH26_DROME	28.9	15.46	5	5		18808.9	16725.1	21616.9	36982.4	43013.4	37090.8	1.00:0.89:1.15:1.97:2.29:1.97	19050.3	39028.9	1.00:2.05	33921	Carbonic anhydrase OS=Drosophila melanogaster OX=7227 GN=CAH7 PE=3 SV=2
1481	TRUE	Q9VP27	Q9VP27_DROME	21.57	9.16	10	10	Carbamidomethylation; Oxidation (M)	5164.82	5605.24	5354.41	8279.91	12206.4	12652.2	1.00:1.09:1.04:1.60:2.36:2.45	5374.82	11046.2	1.00:2.06	124996	Golgi complex-localized glycoprotein 1, isoform A OS=Drosophila melanogaster OX=7227 GN=Glg1 PE=1 SV=2
1481	TRUE	M9PIG4	M9PIG4_DROME	21.57	9.12	10	10	Carbamidomethylation; Oxidation (M)	5164.82	5605.24	5354.41	8279.91	12206.4	12652.2	1.00:1.09:1.04:1.60:2.36:2.45	5374.82	11046.2	1.00:2.06	125467	Golgi complex-localized glycoprotein 1, isoform B OS=Drosophila melanogaster OX=7227 GN=Glg1 PE=1 SV=1
1788	TRUE	Q8IP97	Q8IP97_DROME	29.75	26.03	7	7	Oxidation (M)	22809.7	23710.5	25804.3	55289.2	51647.1	42738.8	1.00:1.04:1.13:2.42:2.26:1.87	24108.2	49891.7	1.00:2.07	31306	Peroxin-19 OS=Drosophila melanogaster OX=7227 GN=Pex19 PE=1 SV=2
977	TRUE	P47948	TNNC2_DROME	38.55	50.32	10	7	Carbamidomethylation; Oxidation (M)	357847	354615	342879	752980	659654	773277	1.00:0.99:0.96:2.10:1.84:2.16	351780	728637	1.00:2.07	17883	Troponin C, isoform 2 OS=Drosophila melanogaster OX=7227 GN=TpnC47D PE=2 SV=2
977	TRUE	A0A0B4LF64	A0A0B4LF64_DROME	38.55	50.32	10	7	Carbamidomethylation; Oxidation (M)	357847	354615	342879	752980	659654	773277	1.00:0.99:0.96:2.10:1.84:2.16	351780	728637	1.00:2.07	17883	GEO11920p1 OS=Drosophila melanogaster OX=7227 GN=TpnC47D PE=2 SV=1
988	TRUE	Q9VSU6	Q9VSU6_DROME	23.05	71.91	13	13	Carbamidomethylation; Oxidation (M)	69691.8	52162.2	47368.4	124044	102866	124003	1.00:0.75:0.68:1.78:1.48:1.78	56407.4	116971	1.00:2.07	24528	Dihydropteridine reductase OS=Drosophila melanogaster OX=7227 GN=Dhpr PE=1 SV=1
300	TRUE	A0A0B4KHJ9	A0A0B4KHJ9_DROME	20.24	48.24	19	18	Oxidation (M)	801805	806899	511573	1.5954e+06	1.33476e+06	1.45659e+06	1.00:1.01:0.64:1.99:1.66:1.82	706759	1.46225e+06	1.00:2.07	32807	Tropomyosin 2, isoform E OS=Drosophila melanogaster OX=7227 GN=Tm2 PE=1 SV=1
2443	TRUE	Q9VCH9	Q9VCH9_DROME	25.31	22.44	6	6	Oxidation (M)	5823.09	4730.86	5673.5	13359.1	9870.89	10553.1	1.00:0.81:0.97:2.29:1.70:1.81	5409.15	11261	1.00:2.08	30317	LD07883p OS=Drosophila melanogaster OX=7227 GN=Dmel\CG10375 PE=1 SV=1
383	TRUE	Q76NR6	Q76NR6_DROME	27.61	63.64	19	18	Oxidation (M)	602906	547402	431271	1.0865e+06	1.10306e+06	1.10249e+06	1.00:0.91:0.72:1.80:1.83:1.83	527193	1.09735e+06	1.00:2.08	35360	Regucalcin, isoform D OS=Drosophila melanogaster OX=7227 GN=regucalcin PE=1 SV=1
3010	TRUE	Q9VHC8	Q9VHC8_DROME	27.21	25	5	5		9983.26	8727.16	11718.4	23010.1	19025.8	21403	1.00:0.87:1.17:2.30:1.91:2.14	10142.9	21146.3	1.00:2.08	32905	LD31448p OS=Drosophila melanogaster OX=7227 GN=Dmel\CG8149 PE=1 SV=1
90	TRUE	Q9W1R3	Q9W1R3_DROME	38.84	32.71	41	41	Carbamidomethylation; Oxidation (M)	12642.3	12186.3	11306.4	25061	23402.3	26716.6	1.00:0.96:0.89:1.98:1.85:2.11	12045	25059.9	1.00:2.08	170129	Golgin-245 OS=Drosophila melanogaster OX=7227 GN=Golgin245 PE=1 SV=2
383	TRUE	Q9VYR1	Q9VYR1_DROME	27.61	67	19	18	Oxidation (M)	602906	547402	431271	1.0865e+06	1.10306e+06	1.10249e+06	1.00:0.91:0.72:1.80:1.83:1.83	527193	1.09735e+06	1.00:2.08	33644	Regucalcin homologue OS=Drosophila melanogaster OX=7227 GN=regucalcin PE=1 SV=1
169	TRUE	Q9VMA7	TGO1_DROME	49.23	22.03	26	26	Oxidation (M)	19648.2	19203.2	19963.5	41413.6	38911.1	42332.7	1.00:0.98:1.02:2.11:1.98:2.15	19605	40885.8	1.00:2.09	159052	Transport and Golgi organization protein 1 OS=Drosophila melanogaster OX=7227 GN=Tango1 PE=1 SV=2
1514	TRUE	Q9VE24	Q9VE24_DROME	20.91	19.27	10	10	Carbamidomethylation; Oxidation (M)	9798.69	6462.5	9768.08	17953.2	16190.6	20577.4	1.00:0.66:1.00:1.83:1.65:2.10	8676.42	18240.4	1.00:2.10	59906	N-sulfoglucosamine sulfohydrolase OS=Drosophila melanogaster OX=7227 GN=Sgsh PE=1 SV=1
587	TRUE	Q95SK3	CK5P3_DROME	30.95	35.36	16	16	Oxidation (M)	17451.7	17876.1	21063.7	41165.4	35213.8	42072.8	1.00:1.02:1.21:2.36:2.02:2.41	18797.2	39484	1.00:2.10	57742	CDK5RAP3-like protein OS=Drosophila melanogaster OX=7227 GN=CG30291 PE=2 SV=1
1538	TRUE	Q9VD00	Q9VD00_DROME	28.05	39.57	10	10	Oxidation (M)	28019	25249.7	21724.3	57047.8	46263.2	54256.5	1.00:0.90:0.78:2.04:1.65:1.94	24997.7	52522.5	1.00:2.10	31703	FI07666p OS=Drosophila melanogaster OX=7227 GN=Dmel\CG5377 PE=1 SV=1
3381	TRUE	Q9V445	Q9V445_DROME	20.25	14.94	4	4	Oxidation (M)	6862.73	8086.51	6374.74	11967.2	13729.1	19095.2	1.00:1.18:0.93:1.74:2.00:2.78	7107.99	14930.5	1.00:2.10	29096	Metalloendopeptidase OS=Drosophila melanogaster OX=7227 GN=Dmel\CG15255 PE=1 SV=1
3084	TRUE	A0A0B4LFP4	A0A0B4LFP4_DROME	36.18	66.67	4	4		103978	116270	120063	221811	241207	255917	1.00:1.12:1.15:2.13:2.32:2.46	113437	239645	1.00:2.11	9438	Ubiquitin-fold modifier 1 OS=Drosophila melanogaster OX=7227 GN=Ufm1 PE=3 SV=1
3084	TRUE	A8DYH2	UFM1_DROME	36.18	66.67	4	4		103978	116270	120063	221811	241207	255917	1.00:1.12:1.15:2.13:2.32:2.46	113437	239645	1.00:2.11	9438	Ubiquitin-fold modifier 1 OS=Drosophila melanogaster OX=7227 GN=Ufm1 PE=1 SV=1
1414	TRUE	Q7KM15	Q7KM15_DROME	30.65	53.85	9	9	Oxidation (M)	187175	169155	154396	398084	359032	321048	1.00:0.90:0.82:2.13:1.92:1.72	170242	359388	1.00:2.11	17738	Transcription factor BTF3 OS=Drosophila melanogaster OX=7227 GN=bic PE=1 SV=1
1673	TRUE	Q9VSY0	Q9VSY0_DROME	23.43	32.31	7	7	Oxidation (M)	448922	482624	347007	991071	757341	952312	1.00:1.08:0.77:2.21:1.69:2.12	426184	900241	1.00:2.11	29801	Cuticular protein 67B OS=Drosophila melanogaster OX=7227 GN=Cpr67B PE=1 SV=1
227	TRUE	B7Z0B9	B7Z0B9_DROME	29.18	10.85	28	9	Carbamidomethylation	55981.8	63150.8	55876.2	139535	105528	125213	1.00:1.13:1.00:2.49:1.89:2.24	58336.3	123425	1.00:2.12	121057	Farmer, isoform H OS=Drosophila melanogaster OX=7227 GN=frm PE=1 SV=1
316	TRUE	Q9VGE4	Q9VGE4_DROME	29.21	20.62	21	21	Oxidation (M)	5356.77	6210.64	7287.93	12992.8	13978.9	12964.8	1.00:1.16:1.36:2.43:2.61:2.42	6285.11	13312.2	1.00:2.12	130122	FI04457p OS=Drosophila melanogaster OX=7227 GN=GCC185 PE=1 SV=3
3773	TRUE	Q9VXE8	Q9VXE8_DROME	30.59	17.96	3	3		20841.4	23819.9	21691.1	50147.2	50463.2	40281.7	1.00:1.14:1.04:2.41:2.42:1.93	22117.5	46964	1.00:2.12	18456	Ubiquitin-conjugating enzyme E2 S OS=Drosophila melanogaster OX=7227 GN=Ubc7 PE=1 SV=1
895	TRUE	Q7PLL3	Q7PLL3_DROME	21.34	29.19	13	12	Carbamidomethylation	37806.2	34417.6	31666.1	77258.2	55389.5	87826.7	1.00:0.91:0.84:2.04:1.47:2.32	34630	73491.4	1.00:2.12	52202	Eukaryotic initiation factor 4B OS=Drosophila melanogaster OX=7227 GN=eIF4B PE=1 SV=1
3345	TRUE	A1ZA83	A1ZA83_DROME	24.3	17.14	3	3	Oxidation (M)	17913.4	12161.6	14316.8	33783.9	28059.4	32287.2	1.00:0.68:0.80:1.89:1.57:1.80	14797.3	31376.8	1.00:2.12	27795	ER membrane protein complex subunit 7 OS=Drosophila melanogaster OX=7227 GN=EMC7 PE=1 SV=1
1461	TRUE	Q8SY33	GAWKY_DROME	36.72	8.38	9	9	Oxidation (M)	7828.02	7150.34	7276.47	16323.9	14225.6	16839.8	1.00:0.91:0.93:2.09:1.82:2.15	7418.27	15796.4	1.00:2.13	142973	Protein Gawky OS=Drosophila melanogaster OX=7227 GN=gw PE=1 SV=1
1596	TRUE	Q9VUX1	Q9VUX1_DROME	21.61	21.54	7	7	Oxidation (M)	10625.4	6411.12	7213.87	17332.5	17758.4	16813.7	1.00:0.60:0.68:1.63:1.67:1.58	8083.47	17301.5	1.00:2.14	42471	Small ribosomal subunit protein mS31 OS=Drosophila melanogaster OX=7227 GN=mRpS31 PE=1 SV=1
677	TRUE	Q9VEP9	Q9VEP9_DROME	26.46	25	16	16	Oxidation (M)	8423.94	6819.35	7717.87	18909.2	16261.1	13861.4	1.00:0.81:0.92:2.24:1.93:1.65	7653.72	16343.9	1.00:2.14	88076	GH03554p OS=Drosophila melanogaster OX=7227 GN=Sf3a1 PE=1 SV=1
2428	TRUE	Q9VVN2	RT26_DROME	28.06	28.44	6	6	Carbamidomethylation	10865.6	8438.15	10549.5	18833	22812.7	22107.8	1.00:0.78:0.97:1.73:2.10:2.03	9951.06	21251.2	1.00:2.14	26264	Small ribosomal subunit protein mS26 OS=Drosophila melanogaster OX=7227 GN=mRpS26 PE=2 SV=1
1130	TRUE	A1ZB68	A1ZB68_DROME	31.44	58.64	12	11	Oxidation (M)	51391.8	41756.6	39970.1	98977.8	90653.3	95042.9	1.00:0.81:0.78:1.93:1.76:1.85	44372.9	94891.4	1.00:2.14	24948	FI01423p OS=Drosophila melanogaster OX=7227 GN=GstE3 PE=1 SV=1
2188	TRUE	E2QCK0	E2QCK0_DROME	24.61	24.19	7	7	Oxidation (M)	6102.63	6453.48	6158.27	11412.1	12066.7	16769.7	1.00:1.06:1.01:1.87:1.98:2.75	6238.12	13416.2	1.00:2.15	31541	Transport and golgi organization 11, isoform B OS=Drosophila melanogaster OX=7227 GN=Tango11 PE=1 SV=1
3412	TRUE	Q9VZ01	Q9VZ01_DROME	26.56	26.61	3	3	Carbamidomethylation; Oxidation (M)	97712.3	91547.3	83523.2	229424	163268	192751	1.00:0.94:0.85:2.35:1.67:1.97	90927.6	195148	1.00:2.15	10908	RH44935p OS=Drosophila melanogaster OX=7227 GN=NdufV3 PE=1 SV=1
2188	TRUE	Q961C9	TNG11_DROME	24.61	24.19	7	7	Oxidation (M)	6102.63	6453.48	6158.27	11412.1	12066.7	16769.7	1.00:1.06:1.01:1.87:1.98:2.75	6238.12	13416.2	1.00:2.15	31541	Transport and Golgi organization protein 11 OS=Drosophila melanogaster OX=7227 GN=Tango11 PE=1 SV=1
3645	TRUE	Q9W551	Q9W551_DROME	23.43	32.08	3	3	Oxidation (M)	1821.07	2139.88	2829.44	4820.97	5300.2	4536.75	1.00:1.18:1.55:2.65:2.91:2.49	2263.46	4885.98	1.00:2.16	12829	GEO02601p1 OS=Drosophila melanogaster OX=7227 GN=EG:63B12.11 PE=2 SV=1
3668	TRUE	Q9V8Y2	OB56A_DROME	40.05	22.3	3	3		170013	145213	148769	339378	330318	333964	1.00:0.85:0.88:2.00:1.94:1.96	154665	334553	1.00:2.16	15403	General odorant-binding protein 56a OS=Drosophila melanogaster OX=7227 GN=Obp56a PE=2 SV=1
647	TRUE	Q9VAL7	Q9VAL7_DROME	24.97	24.46	15	15	Oxidation (M)	66691	65183.1	51768.8	146904	109751	140555	1.00:0.98:0.78:2.20:1.65:2.11	61214.3	132404	1.00:2.16	68019	Calnexin 99A, isoform A OS=Drosophila melanogaster OX=7227 GN=Cnx99A PE=1 SV=2
2203	TRUE	Q7JW03	Q7JW03_DROME	20.39	43.17	7	7		16689.5	15206.3	10596.8	34042.2	25410.2	32534.3	1.00:0.91:0.63:2.04:1.52:1.95	14164.2	30662.2	1.00:2.16	20889	E2 ubiquitin-conjugating enzyme OS=Drosophila melanogaster OX=7227 GN=UbcE2H PE=1 SV=1
1404	TRUE	X2J979	X2J979_DROME	21.53	14.59	8	8	Oxidation (M)	30982.3	22662.1	18809.9	57690.8	47858.4	51353.8	1.00:0.73:0.61:1.86:1.54:1.66	24151.4	52301	1.00:2.17	53131	Synaptotagmin 1, isoform H OS=Drosophila melanogaster OX=7227 GN=Syt1 PE=4 SV=1
117	TRUE	Q9VXU2	Q9VXU2_DROME	29.37	28.47	35	34	Carbamidomethylation; Oxidation (M)	7247.28	7260.12	8621.1	15600	15308	19235.4	1.00:1.00:1.19:2.15:2.11:2.65	7709.5	16714.5	1.00:2.17	158484	Golgi microtubule-associated protein, isoform A OS=Drosophila melanogaster OX=7227 GN=Gmap PE=1 SV=2
117	TRUE	A0A4D6K5M0	A0A4D6K5M0_DROME	29.37	28.41	35	34	Carbamidomethylation; Oxidation (M)	7247.28	7260.12	8621.1	15600	15308	19235.4	1.00:1.00:1.19:2.15:2.11:2.65	7709.5	16714.5	1.00:2.17	158830	Golgi microtubule-associated protein, isoform D OS=Drosophila melanogaster OX=7227 GN=Gmap PE=1 SV=1
1404	TRUE	P21521	SY65_DROME	21.53	14.56	8	8	Oxidation (M)	30982.3	22662.1	18809.9	57690.8	47858.4	51353.8	1.00:0.73:0.61:1.86:1.54:1.66	24151.4	52301	1.00:2.17	53260	Synaptotagmin 1 OS=Drosophila melanogaster OX=7227 GN=Syt1 PE=1 SV=3
2123	TRUE	P05552	ADF1_DROME	24.01	23.28	5	5	Oxidation (M)	6674.52	6175.44	8542.51	17829.2	13229.5	15372.7	1.00:0.93:1.28:2.67:1.98:2.30	7130.82	15477.1	1.00:2.17	30188	Transcription factor Adf-1 OS=Drosophila melanogaster OX=7227 GN=Adf1 PE=2 SV=2
2146	TRUE	Q8IRN0	Q8IRN0_DROME	40.03	26.1	5	5	Carbamidomethylation; Oxidation (M)	23660.5	22234.2	22139.6	49640.2	52792	45251.7	1.00:0.94:0.94:2.10:2.23:1.91	22678.1	49228	1.00:2.17	27141	FI06485p OS=Drosophila melanogaster OX=7227 GN=CG7090 PE=1 SV=1
649	TRUE	Q9VHX4	Q9VHX4_DROME	31.67	46.5	16	16	Carbamidomethylation; Oxidation (M)	172814	149126	140443	357490	300302	345801	1.00:0.86:0.81:2.07:1.74:2.00	154128	334531	1.00:2.17	36862	LD24679p OS=Drosophila melanogaster OX=7227 GN=Dmel\CG2767 PE=1 SV=1
708	TRUE	Q9VFV9	Q9VFV9_DROME	28.94	27.79	11	11	Carbamidomethylation; Oxidation (M)	52161.3	42266.6	50389.1	119247	94279.5	100461	1.00:0.81:0.97:2.29:1.81:1.93	48272.3	104663	1.00:2.17	45230	DnaJ-like-2, isoform A OS=Drosophila melanogaster OX=7227 GN=Droj2 PE=1 SV=1
2123	TRUE	A0A0B4KEJ0	A0A0B4KEJ0_DROME	24.01	22.26	5	5	Oxidation (M)	6674.52	6175.44	8542.51	17829.2	13229.5	15372.7	1.00:0.93:1.28:2.67:1.98:2.30	7130.82	15477.1	1.00:2.17	31526	Adh transcription factor 1, isoform E OS=Drosophila melanogaster OX=7227 GN=Adf1 PE=1 SV=1
1404	TRUE	X2J4C1	X2J4C1_DROME	21.53	14.62	8	8	Oxidation (M)	30982.3	22662.1	18809.9	57690.8	47858.4	51353.8	1.00:0.73:0.61:1.86:1.54:1.66	24151.4	52301	1.00:2.17	53033	Synaptotagmin 1, isoform I OS=Drosophila melanogaster OX=7227 GN=Syt1 PE=4 SV=1
2434	TRUE	O76927	RS21_DROME	22.71	60.24	5	5	Carbamidomethylation; Oxidation (M)	359898	306627	359056	742352	582801	910558	1.00:0.85:1.00:2.06:1.62:2.53	341861	745237	1.00:2.18	9167	Small ribosomal subunit protein eS21 OS=Drosophila melanogaster OX=7227 GN=RpS21 PE=1 SV=1
2434	TRUE	M9PEA6	M9PEA6_DROME	22.71	60.24	5	5	Carbamidomethylation; Oxidation (M)	359898	306627	359056	742352	582801	910558	1.00:0.85:1.00:2.06:1.62:2.53	341861	745237	1.00:2.18	9167	40S ribosomal protein S21 OS=Drosophila melanogaster OX=7227 GN=RpS21 PE=1 SV=1
2462	TRUE	Q9VXI6	Q9VXI6_DROME	20.1	32.43	4	4	Carbamidomethylation; Oxidation (M)	69949.8	54231.5	81384.3	176474	117416	157073	1.00:0.78:1.16:2.52:1.68:2.25	68521.9	150321	1.00:2.19	13568	Cytochrome b-c1 complex subunit 7 OS=Drosophila melanogaster OX=7227 GN=UQCR-14 PE=1 SV=1
3792	TRUE	A8JNG6	A8JNG6_DROME	25.56	27.82	3	3	Carbamidomethylation; Oxidation (M)	15866.7	13551.9	13152.1	28146.6	27410.3	37812.7	1.00:0.85:0.83:1.77:1.73:2.38	14190.2	31123.2	1.00:2.19	14493	Kazal-like domain-containing protein OS=Drosophila melanogaster OX=7227 GN=Dmel\CG34454 PE=4 SV=1
2555	TRUE	P48375	FKB12_DROME	28.2	71.3	5	5	Carbamidomethylation	291926	281019	227634	587847	516448	648661	1.00:0.96:0.78:2.01:1.77:2.22	266860	584319	1.00:2.19	11666	Peptidyl-prolyl cis-trans isomerase Fkbp12 OS=Drosophila melanogaster OX=7227 GN=Fkbp12 PE=3 SV=2
3914	TRUE	M9PBA3	M9PBA3_DROME	32.18	36.71	3	3	Carbamidomethylation; Oxidation (M)	20949.6	22125	17010.5	43882.6	44811.5	43208.6	1.00:1.06:0.81:2.09:2.14:2.06	20028.4	43967.6	1.00:2.20	8864	Uncharacterized protein, isoform A OS=Drosophila melanogaster OX=7227 GN=CG42325 PE=4 SV=1
1145	TRUE	Q9W0J9	Q9W0J9_DROME	34.86	38.2	11	11	Carbamidomethylation; Oxidation (M)	125644	115230	110074	278995	230372	261229	1.00:0.92:0.88:2.22:1.83:2.08	116983	256866	1.00:2.20	35604	GH07301p OS=Drosophila melanogaster OX=7227 GN=CT9987 PE=1 SV=1
1328	TRUE	Q9VU95	AGT2L_DROME	21.83	27.73	10	10	Carbamidomethylation; Oxidation (M)	16466.7	10151.5	14338.7	30330.6	26935.9	32976.5	1.00:0.62:0.87:1.84:1.64:2.00	13652.3	30081	1.00:2.20	54284	Alanine--glyoxylate aminotransferase 2-like OS=Drosophila melanogaster OX=7227 GN=CG8745 PE=2 SV=2
767	TRUE	A1ZAK8	A1ZAK8_DROME	21.64	16.44	12	12	Carbamidomethylation; Oxidation (M)	20745.7	12490.4	16977.4	33285.2	37042.8	40404.8	1.00:0.60:0.82:1.60:1.79:1.95	16737.8	36910.9	1.00:2.21	81716	P-element somatic inhibitor, isoform C OS=Drosophila melanogaster OX=7227 GN=Psi PE=1 SV=1
767	TRUE	A1ZAK9	A1ZAK9_DROME	21.64	18.3	12	12	Carbamidomethylation; Oxidation (M)	20745.7	12490.4	16977.4	33285.2	37042.8	40404.8	1.00:0.60:0.82:1.60:1.79:1.95	16737.8	36910.9	1.00:2.21	73448	P-element somatic inhibitor, isoform A OS=Drosophila melanogaster OX=7227 GN=Psi PE=1 SV=1
767	TRUE	A1ZAK7	A1ZAK7_DROME	21.64	16.46	12	12	Carbamidomethylation; Oxidation (M)	20745.7	12490.4	16977.4	33285.2	37042.8	40404.8	1.00:0.60:0.82:1.60:1.79:1.95	16737.8	36910.9	1.00:2.21	81588	LD35640p OS=Drosophila melanogaster OX=7227 GN=Psi PE=1 SV=1
3283	TRUE	Q9VJE4	RPB11_DROME	26.47	33.33	4	4	Oxidation (M)	4399.86	3417.82	3374.88	9081.88	7088.97	8654	1.00:0.78:0.77:2.06:1.61:1.97	3730.85	8274.95	1.00:2.22	13385	DNA-directed RNA polymerase II subunit RPB11 OS=Drosophila melanogaster OX=7227 GN=Polr2J PE=1 SV=1
3296	TRUE	Q9VMB3	Q9VMB3_DROME	23.49	11.34	4	4	Oxidation (M)	11668.7	18510.9	15829	35492.1	31422.8	35462.4	1.00:1.59:1.36:3.04:2.69:3.04	15336.2	34125.8	1.00:2.23	42520	Uncharacterized protein, isoform A OS=Drosophila melanogaster OX=7227 GN=BcDNA:LD22339 PE=1 SV=1
1283	TRUE	Q9VBG6	HGH1_DROME	28.1	27.37	8	8		11563.6	10046.6	9030.41	24623.7	19527.3	24581.7	1.00:0.87:0.78:2.13:1.69:2.13	10213.5	22910.9	1.00:2.24	41799	Protein HGH1 homolog OS=Drosophila melanogaster OX=7227 GN=CG6073 PE=2 SV=2
1663	TRUE	Q9VFN9	Q9VFN9_DROME	28.61	45.97	4	4	Oxidation (M)	7687.05	5974.14	5632.31	15077.6	13325.8	14757.4	1.00:0.78:0.73:1.96:1.73:1.92	6431.17	14386.9	1.00:2.24	14021	GEO07882p1 OS=Drosophila melanogaster OX=7227 GN=dHYPK PE=1 SV=1
1283	TRUE	A0A0B4K7K6	A0A0B4K7K6_DROME	28.1	27.37	8	8		11563.6	10046.6	9030.41	24623.7	19527.3	24581.7	1.00:0.87:0.78:2.13:1.69:2.13	10213.5	22910.9	1.00:2.24	41799	Protein HGH1 homolog OS=Drosophila melanogaster OX=7227 GN=Dmel\CG6073 PE=3 SV=1
1795	TRUE	Q8SX68	CT2NL_DROME	29	11.17	6	6	Oxidation (M)	2219.73	1685.38	2005.46	3927.01	4789.38	4573.22	1.00:0.76:0.90:1.77:2.16:2.06	1970.19	4429.87	1.00:2.25	65422	CTTNBP2 N-terminal-like protein OS=Drosophila melanogaster OX=7227 GN=Naus PE=1 SV=1
1827	TRUE	M9PHN9	M9PHN9_DROME	49.34	8.05	7	7	Oxidation (M)	7207.44	6584.23	6755.92	15136.1	15304.3	15864.7	1.00:0.91:0.94:2.10:2.12:2.20	6849.2	15435	1.00:2.25	124469	Large proline-rich protein BAG6 OS=Drosophila melanogaster OX=7227 GN=clone 2.45 PE=1 SV=1
1846	TRUE	Q24583	VATF1_DROME	20.59	74.19	7	7	Carbamidomethylation; Oxidation (M)	174188	153010	185621	491991	287250	376847	1.00:0.88:1.07:2.82:1.65:2.16	170940	385363	1.00:2.25	13850	V-type proton ATPase subunit F 1 OS=Drosophila melanogaster OX=7227 GN=Vha14-1 PE=1 SV=1
1827	TRUE	M9PBU3	M9PBU3_DROME	49.34	7.97	7	7	Oxidation (M)	7207.44	6584.23	6755.92	15136.1	15304.3	15864.7	1.00:0.91:0.94:2.10:2.12:2.20	6849.2	15435	1.00:2.25	125752	Large proline-rich protein BAG6 OS=Drosophila melanogaster OX=7227 GN=clone 2.45 PE=1 SV=1
1827	TRUE	M9ND57	M9ND57_DROME	49.34	7.24	7	7	Oxidation (M)	7207.44	6584.23	6755.92	15136.1	15304.3	15864.7	1.00:0.91:0.94:2.10:2.12:2.20	6849.2	15435	1.00:2.25	138118	Large proline-rich protein BAG6 OS=Drosophila melanogaster OX=7227 GN=clone 2.45 PE=1 SV=1
1827	TRUE	Q9VS83	Q9VS83_DROME	49.34	8.06	7	7	Oxidation (M)	7207.44	6584.23	6755.92	15136.1	15304.3	15864.7	1.00:0.91:0.94:2.10:2.12:2.20	6849.2	15435	1.00:2.25	124341	Large proline-rich protein BAG6 OS=Drosophila melanogaster OX=7227 GN=clone 2.45 PE=1 SV=3
1827	TRUE	Q9VS82	Q9VS82_DROME	49.34	7.06	7	7	Oxidation (M)	7207.44	6584.23	6755.92	15136.1	15304.3	15864.7	1.00:0.91:0.94:2.10:2.12:2.20	6849.2	15435	1.00:2.25	142061	Large proline-rich protein BAG6 OS=Drosophila melanogaster OX=7227 GN=clone 2.45 PE=1 SV=2
1827	TRUE	B7Z0D3	B7Z0D3_DROME	49.34	6.98	7	7	Oxidation (M)	7207.44	6584.23	6755.92	15136.1	15304.3	15864.7	1.00:0.91:0.94:2.10:2.12:2.20	6849.2	15435	1.00:2.25	143600	Large proline-rich protein BAG6 OS=Drosophila melanogaster OX=7227 GN=clone 2.45 PE=1 SV=1
1827	TRUE	M9PEE7	M9PEE7_DROME	49.34	7.06	7	7	Oxidation (M)	7207.44	6584.23	6755.92	15136.1	15304.3	15864.7	1.00:0.91:0.94:2.10:2.12:2.20	6849.2	15435	1.00:2.25	142061	Large proline-rich protein BAG6 OS=Drosophila melanogaster OX=7227 GN=clone 2.45 PE=1 SV=1
1827	TRUE	B7Z0D4	B7Z0D4_DROME	49.34	7.84	7	7	Oxidation (M)	7207.44	6584.23	6755.92	15136.1	15304.3	15864.7	1.00:0.91:0.94:2.10:2.12:2.20	6849.2	15435	1.00:2.25	128155	Large proline-rich protein BAG6 OS=Drosophila melanogaster OX=7227 GN=clone 2.45 PE=1 SV=1
2413	TRUE	Q9W2M0	Q9W2M0_DROME	25.95	11.59	6	6	Oxidation (M)	2194.97	2652.33	2210.24	5375.29	4378.46	6261.47	1.00:1.21:1.01:2.45:1.99:2.85	2352.52	5338.41	1.00:2.27	74972	LD23155p OS=Drosophila melanogaster OX=7227 GN=Rbpn-5 PE=1 SV=2
1144	TRUE	M9MRX0	M9MRX0_DROME	21.76	5.76	11	4	Oxidation (M)	7519.18	10298	7946.09	17714	24817.4	16484	1.00:1.37:1.06:2.36:3.30:2.19	8587.75	19671.8	1.00:2.29	113886	Limpet, isoform J OS=Drosophila melanogaster OX=7227 GN=Lmpt PE=1 SV=1
3791	TRUE	Q9VLU6	SDHF4_DROME	24.41	15.25	3	3	Oxidation (M)	13675.1	12730.9	19423.8	32821.8	34058.6	38145.5	1.00:0.93:1.42:2.40:2.49:2.79	15276.6	35008.6	1.00:2.29	13323	Succinate dehydrogenase assembly factor 4, mitochondrial OS=Drosophila melanogaster OX=7227 GN=Sirup PE=3 SV=2
918	TRUE	Q8INM3	SLE_DROME	20.21	8.59	12	9		2318.51	2787.69	2037.67	4804.66	4409.61	7149.42	1.00:1.20:0.88:2.07:1.90:3.08	2381.29	5454.56	1.00:2.29	158654	Protein slender lobes OS=Drosophila melanogaster OX=7227 GN=sle PE=1 SV=1
1048	TRUE	Q9VWD9	Q9VWD9_DROME	25.94	27.24	10	10	Oxidation (M)	25753.8	20804	30476.1	65555.9	54080.3	56882.7	1.00:0.81:1.18:2.55:2.10:2.21	25678	58839.6	1.00:2.29	58836	LD38919p OS=Drosophila melanogaster OX=7227 GN=Ubqn PE=1 SV=1
2403	TRUE	Q9VGR1	Q9VGR1_DROME	21.39	10.5	6	6	Oxidation (M)	1910.82	1647.75	2710.38	4160.75	5512.34	4757.45	1.00:0.86:1.42:2.18:2.88:2.49	2089.65	4810.18	1.00:2.30	78994	GRIP and coiled-coil domain containing 88 kDa OS=Drosophila melanogaster OX=7227 GN=GCC88 PE=2 SV=1
3229	TRUE	Q9VQT8	Q9VQT8_DROME	33.46	70.73	4	4	Carbamidomethylation	100468	80603.6	87934.6	213138	187870	217744	1.00:0.80:0.88:2.12:1.87:2.17	89668.8	206251	1.00:2.30	8751	Immune induced molecule 33, isoform A OS=Drosophila melanogaster OX=7227 GN=IM33 PE=1 SV=1
3216	TRUE	A8JUP7	HAYAN_DROME	23.97	8.01	4	4	Oxidation (M)	3023.08	4650.85	3768.13	9167.45	9643.28	7655.18	1.00:1.54:1.25:3.03:3.19:2.53	3814.02	8821.97	1.00:2.31	70116	Serine protease Hayan OS=Drosophila melanogaster OX=7227 GN=Hayan PE=2 SV=1
1896	TRUE	Q8MR62	VIAF1_DROME	42.68	35.83	8	8	Carbamidomethylation; Oxidation (M)	17946	18375	19135.6	40822	40817.2	46291.5	1.00:1.02:1.07:2.27:2.27:2.58	18485.5	42643.6	1.00:2.31	27440	Viral IAP-associated factor homolog OS=Drosophila melanogaster OX=7227 GN=viaf PE=1 SV=1
762	TRUE	Q9VVK7	Q9VVK7_DROME	25.36	20.04	14	14	Oxidation (M)	24690.8	21371	18494.2	45298.8	44606.1	60607.3	1.00:0.87:0.75:1.83:1.81:2.45	21518.7	50170.8	1.00:2.33	67383	Nucleobindin 1 OS=Drosophila melanogaster OX=7227 GN=NUCB1 PE=1 SV=3
1402	TRUE	Q7JXF7	SEELE_DROME	26.49	32.28	6	6	Oxidation (M)	101364	81828.9	86492.1	229662	169548	232218	1.00:0.81:0.85:2.27:1.67:2.29	89895	210476	1.00:2.34	21301	Protein seele OS=Drosophila melanogaster OX=7227 GN=sel PE=1 SV=1
1242	TRUE	B7YZU7	B7YZU7_DROME	26.61	33.46	8	7	Oxidation (M)	6310.23	4144.64	5176.9	11801.6	12074	12672.1	1.00:0.66:0.82:1.87:1.91:2.01	5210.59	12182.6	1.00:2.34	29471	Lectin-22C OS=Drosophila melanogaster OX=7227 GN=lectin-22C PE=1 SV=1
2652	TRUE	Q9V4N3	CYB5_DROME	28.41	41.04	5	5		389525	306242	310076	797959	682037	888380	1.00:0.79:0.80:2.05:1.75:2.28	335281	789458	1.00:2.35	15206	Cytochrome b5 OS=Drosophila melanogaster OX=7227 GN=Cyt-b5 PE=2 SV=1
605	TRUE	Q5U124	Q5U124_DROME	25.9	30.16	16	16	Carbamidomethylation; Oxidation (M)	70791	47969.7	51633.2	138713	120606	140421	1.00:0.68:0.73:1.96:1.70:1.98	56798	133247	1.00:2.35	72335	alpha-glucosidase OS=Drosophila melanogaster OX=7227 GN=Mal-A5 PE=1 SV=1
1801	TRUE	Q9GQR5	Q9GQR5_DROME	24.7	33.07	9	8	Oxidation (M)	16991.8	12492.9	11338.5	36007.7	28768.3	30988.6	1.00:0.74:0.67:2.12:1.69:1.82	13607.7	31921.6	1.00:2.35	29582	RH02809p OS=Drosophila melanogaster OX=7227 GN=stai PE=1 SV=1
989	TRUE	Q9XTL2	Q9XTL2_DROME	36.11	19.59	12	12	Carbamidomethylation	12944.3	14507.6	11988.8	28580.1	31429.9	32943.4	1.00:1.12:0.93:2.21:2.43:2.55	13146.9	30984.5	1.00:2.36	74634	Jak pathway signal transduction adaptor molecule OS=Drosophila melanogaster OX=7227 GN=Stam PE=1 SV=1
2692	TRUE	Q9W358	RIC8_DROME	22.21	9.08	5	5	Oxidation (M)	2674.6	1820.87	2307.86	5761.37	4203.63	6126.44	1.00:0.68:0.86:2.15:1.57:2.29	2267.77	5363.81	1.00:2.37	65602	Synembryn OS=Drosophila melanogaster OX=7227 GN=ric8a PE=1 SV=2
876	TRUE	Q9Y125	Q9Y125_DROME	21.5	12.7	12	12	Carbamidomethylation; Oxidation (M)	92354.3	89998.3	64762	197462	152938	235028	1.00:0.97:0.70:2.14:1.66:2.54	82371.6	195142	1.00:2.37	105963	BcDNA.GH08312 OS=Drosophila melanogaster OX=7227 GN=Sap-r PE=1 SV=1
876	TRUE	Q8IMH4	Q8IMH4_DROME	21.5	13.81	12	12	Carbamidomethylation; Oxidation (M)	92354.3	89998.3	64762	197462	152938	235028	1.00:0.97:0.70:2.14:1.66:2.54	82371.6	195142	1.00:2.37	97618	Saposin-related, isoform B OS=Drosophila melanogaster OX=7227 GN=Sap-r PE=1 SV=2
2692	TRUE	X2JEL4	X2JEL4_DROME	22.21	9.08	5	5	Oxidation (M)	2674.6	1820.87	2307.86	5761.37	4203.63	6126.44	1.00:0.68:0.86:2.15:1.57:2.29	2267.77	5363.81	1.00:2.37	65602	Ric8a, isoform B OS=Drosophila melanogaster OX=7227 GN=ric8a PE=3 SV=1
1239	TRUE	Q9VGS2	TCTP_DROME	47.86	69.19	9	9	Carbamidomethylation; Oxidation (M)	335918	324223	322445	738718	783834	828498	1.00:0.97:0.96:2.20:2.33:2.47	327529	783684	1.00:2.39	19637	Translationally-controlled tumor protein homolog OS=Drosophila melanogaster OX=7227 GN=Tctp PE=1 SV=1
1239	TRUE	A0A126GUT1	A0A126GUT1_DROME	47.86	69.19	9	9	Carbamidomethylation; Oxidation (M)	335918	324223	322445	738718	783834	828498	1.00:0.97:0.96:2.20:2.33:2.47	327529	783684	1.00:2.39	19637	Translationally-controlled tumor protein homolog OS=Drosophila melanogaster OX=7227 GN=Tctp PE=3 SV=1
319	TRUE	A0A0B4K6I6	A0A0B4K6I6_DROME	25.34	37.4	19	19	Carbamidomethylation; Oxidation (M)	149186	105001	94439.6	285655	272958	281941	1.00:0.70:0.63:1.91:1.83:1.89	116209	280184	1.00:2.41	55454	Uncharacterized protein, isoform B OS=Drosophila melanogaster OX=7227 GN=CT19744 PE=1 SV=1
319	TRUE	Q9VB96	Q9VB96_DROME	25.34	39.18	19	19	Carbamidomethylation; Oxidation (M)	149186	105001	94439.6	285655	272958	281941	1.00:0.70:0.63:1.91:1.83:1.89	116209	280184	1.00:2.41	52606	Uncharacterized protein, isoform A OS=Drosophila melanogaster OX=7227 GN=Dmel\CG31075 PE=1 SV=2
2558	TRUE	Q9VQI6	Q9VQI6_DROME	26.12	15.43	5	5	Oxidation (M)	8094.99	7384.49	5474.18	17238.1	15128.4	18478.3	1.00:0.91:0.68:2.13:1.87:2.28	6984.55	16948.3	1.00:2.43	36273	LD25952p OS=Drosophila melanogaster OX=7227 GN=DmCG8814 PE=2 SV=1
334	TRUE	Q9VL18	EF1D_DROME	30.45	70.7	19	18	Carbamidomethylation; Oxidation (M)	106209	85004.2	111574	258337	218969	260999	1.00:0.80:1.05:2.43:2.06:2.46	100929	246102	1.00:2.44	28935	Probable elongation factor 1-delta OS=Drosophila melanogaster OX=7227 GN=eEF1delta PE=1 SV=1
224	TRUE	Q9W289	Q9W289_DROME	24.48	36.98	28	27	Oxidation (M)	9922.95	7648.18	8309.28	22683.3	16307.4	24133.2	1.00:0.77:0.84:2.29:1.64:2.43	8626.8	21041.3	1.00:2.44	90827	Golgi matrix protein 130 kD OS=Drosophila melanogaster OX=7227 GN=GM130 PE=1 SV=2
817	TRUE	Q9VJD1	Q9VJD1_DROME	32.36	25.36	14	14	Carbamidomethylation	29578.1	31569	26241.4	73809.4	61433.8	77750.1	1.00:1.07:0.89:2.50:2.08:2.63	29129.5	70997.8	1.00:2.44	61539	Glucosidase 2 subunit beta OS=Drosophila melanogaster OX=7227 GN=GCS2beta PE=1 SV=1
2537	TRUE	Q9VI09	Q9VI09_DROME	20.16	26.24	6	5		25525.8	17266.4	25055	66588	41237.5	57591.7	1.00:0.68:0.98:2.61:1.62:2.26	22615.8	55139.1	1.00:2.44	22647	GH14494p OS=Drosophila melanogaster OX=7227 GN=Dmel\CG17919 PE=1 SV=1
50	TRUE	Q0E9N2	Q0E9N2_DROME	27.68	11.4	59	15	Carbamidomethylation; Oxidation (M)	31397.2	27496.9	21727.9	68501.9	58846.6	70081.9	1.00:0.88:0.69:2.18:1.87:2.23	26874	65810.1	1.00:2.45	201539	Lethal (2) 01289, isoform K OS=Drosophila melanogaster OX=7227 GN=hlk PE=1 SV=3
3704	TRUE	A1Z7B8	A1Z7B8_DROME	20.81	16.46	3	3	Oxidation (M)	3150.57	2631.75	3151.5	5077	8376.16	8548.85	1.00:0.84:1.00:1.61:2.66:2.71	2977.94	7334	1.00:2.46	17877	GEO08456p1 OS=Drosophila melanogaster OX=7227 GN=Dmel\CG30373 PE=2 SV=1
826	TRUE	Q8SZK9	Q8SZK9_DROME	21.29	51.95	12	12	Carbamidomethylation; Oxidation (M)	261885	316801	201140	748144	496602	678505	1.00:1.21:0.77:2.86:1.90:2.59	259942	641084	1.00:2.47	26347	HL04814p OS=Drosophila melanogaster OX=7227 GN=slf PE=1 SV=1
850	TRUE	Q53YH3	Q53YH3_DROME	30.26	38.18	12	12	Carbamidomethylation	479762	380868	374912	1.05002e+06	890955	1111475	1.00:0.79:0.78:2.19:1.86:2.32	411847	1.01748e+06	1.00:2.47	46808	Calreticulin OS=Drosophila melanogaster OX=7227 GN=Calr PE=1 SV=1
850	TRUE	P29413	CALR_DROME	30.26	38.18	12	12	Carbamidomethylation	479762	380868	374912	1.05002e+06	890955	1111475	1.00:0.79:0.78:2.19:1.86:2.32	411847	1.01748e+06	1.00:2.47	46808	Calreticulin OS=Drosophila melanogaster OX=7227 GN=Calr PE=1 SV=2
353	TRUE	Q9VC18	Q9VC18_DROME	30.55	45.08	21	21	Carbamidomethylation; Oxidation (M)	40243.7	29237.6	31641.5	87924	77872.8	83568.4	1.00:0.73:0.79:2.18:1.94:2.08	33707.6	83121.8	1.00:2.47	63323	Bifunctional purine biosynthesis protein ATIC OS=Drosophila melanogaster OX=7227 GN=BEST:GH11240 PE=1 SV=1
2559	TRUE	A1Z6H4	A1Z6H4_DROME	26.76	14.58	6	6		2967.33	3249.34	3900.22	7196.5	7878.41	10049.8	1.00:1.10:1.31:2.43:2.66:3.39	3372.3	8374.91	1.00:2.48	63598	RE52822p OS=Drosophila melanogaster OX=7227 GN=vlc PE=1 SV=1
3016	TRUE	Q9VC47	TOK_DROME	20.33	3.83	5	5		5585.38	3209.06	5555.99	10160.2	12900	12588.6	1.00:0.57:0.99:1.82:2.31:2.25	4783.48	11882.9	1.00:2.48	165219	Protein tolkin OS=Drosophila melanogaster OX=7227 GN=tok PE=1 SV=1
1685	TRUE	Q7K5J8	Q7K5J8_DROME	22.04	58.7	9	9		110865	98139.7	71029.8	249924	183364	262298	1.00:0.89:0.64:2.25:1.65:2.37	93344.8	231862	1.00:2.48	19839	Cuticular protein 57A, isoform A OS=Drosophila melanogaster OX=7227 GN=Cpr57A PE=2 SV=1
2559	TRUE	Q7K1T1	Q7K1T1_DROME	26.76	14.05	6	6		2967.33	3249.34	3900.22	7196.5	7878.41	10049.8	1.00:1.10:1.31:2.43:2.66:3.39	3372.3	8374.91	1.00:2.48	66173	LD44824p OS=Drosophila melanogaster OX=7227 GN=vlc PE=1 SV=1
2736	TRUE	Q9VAC4	Q9VAC4_DROME	27.33	39.74	5	4	Carbamidomethylation	56123.7	43890.9	46070.8	100164	123059	140602	1.00:0.78:0.82:1.78:2.19:2.51	48695.1	121275	1.00:2.49	17369	GEO09167p1 OS=Drosophila melanogaster OX=7227 GN=Nph PE=1 SV=1
2126	TRUE	A0A0B4LGZ8	A0A0B4LGZ8_DROME	24.2	51.15	6	6	Carbamidomethylation	381597	224762	310335	787831	741074	755436	1.00:0.59:0.81:2.06:1.94:1.98	305565	761447	1.00:2.49	14119	GEO07517p1 OS=Drosophila melanogaster OX=7227 GN=Obp56d PE=1 SV=1
2126	TRUE	Q8SY61	OB56D_DROME	24.2	51.15	6	6	Carbamidomethylation	381597	224762	310335	787831	741074	755436	1.00:0.59:0.81:2.06:1.94:1.98	305565	761447	1.00:2.49	14119	General odorant-binding protein 56d OS=Drosophila melanogaster OX=7227 GN=Obp56d PE=1 SV=2
2325	TRUE	P14484	CUPP_DROME	21.2	22.83	6	5		88604.1	57575.9	51329.1	189589	139376	166069	1.00:0.65:0.58:2.14:1.57:1.87	65836.4	165011	1.00:2.51	20633	Pupal cuticle protein OS=Drosophila melanogaster OX=7227 GN=Pcp PE=2 SV=1
426	TRUE	Q9VYH4	Q9VYH4_DROME	20.21	36.83	17	16	Carbamidomethylation; Oxidation (M)	32243.2	18523.4	19478.8	57921.6	49338	69310	1.00:0.57:0.60:1.80:1.53:2.15	23415.1	58856.5	1.00:2.51	58693	Glycosyltransferase family 92 protein OS=Drosophila melanogaster OX=7227 GN=Dmel\CG12715 PE=2 SV=1
2477	TRUE	Q9VIR7	Q9VIR7_DROME	31.89	32.24	5	4	Oxidation (M)	71503.3	68930.2	88364.9	191699	174376	213015	1.00:0.96:1.24:2.68:2.44:2.98	76266.2	193030	1.00:2.53	16960	Uncharacterized protein, isoform A OS=Drosophila melanogaster OX=7227 GN=Dmel\CG13962 PE=1 SV=1
1294	TRUE	Q9VGP6	PFD3_DROME	32.1	38.66	9	9	Carbamidomethylation; Oxidation (M)	47765.7	39981.7	53639.1	128811	110982	118348	1.00:0.84:1.12:2.70:2.32:2.48	47128.8	119380	1.00:2.53	22314	Prefoldin subunit 3 OS=Drosophila melanogaster OX=7227 GN=mgr PE=1 SV=3
3432	TRUE	Q9VZ66	Q9VZ66_DROME	38.8	29.25	4	4		19055.4	18972.3	17566.8	41628.2	49734	49395	1.00:1.00:0.92:2.18:2.61:2.59	18531.5	46919.1	1.00:2.53	16781	SD22308p OS=Drosophila melanogaster OX=7227 GN=anon-EST:Posey262 PE=1 SV=1
2184	TRUE	D1FYH5	D1FYH5_DROME	20.6	28.87	5	5	Carbamidomethylation; Oxidation (M)	225350	123228	219688	513571	479700	446345	1.00:0.55:0.97:2.28:2.13:1.98	189422	479872	1.00:2.53	15995	Odorant-binding protein 99a OS=Drosophila melanogaster OX=7227 GN=Obp99a PE=4 SV=1
2184	TRUE	Q9VAJ4	OB99A_DROME	20.6	28.87	5	5	Carbamidomethylation; Oxidation (M)	225350	123228	219688	513571	479700	446345	1.00:0.55:0.97:2.28:2.13:1.98	189422	479872	1.00:2.53	15995	General odorant-binding protein 99a OS=Drosophila melanogaster OX=7227 GN=Obp99a PE=2 SV=2
784	TRUE	B4F5C5	B4F5C5_DROME	28.59	47.59	12	12	Carbamidomethylation; Oxidation (M)	75932.5	57259	58896.1	181944	139958	166948	1.00:0.75:0.78:2.40:1.84:2.20	64029.2	162950	1.00:2.54	34861	CG7860-PA OS=Drosophila melanogaster OX=7227 GN=Dmel\CG7860 PE=1 SV=1
784	TRUE	Q9VXT7	ASGL1_DROME	28.59	47.59	12	12	Carbamidomethylation; Oxidation (M)	75932.5	57259	58896.1	181944	139958	166948	1.00:0.75:0.78:2.40:1.84:2.20	64029.2	162950	1.00:2.54	34861	Probable isoaspartyl peptidase/L-asparaginase CG7860 OS=Drosophila melanogaster OX=7227 GN=CG7860 PE=2 SV=1
2154	TRUE	Q9VG93	GSTD7_DROME	20.13	22.32	5	4	Oxidation (M)	9021.35	7690.03	14859.6	29816	27168.5	23618	1.00:0.85:1.65:3.31:3.01:2.62	10523.7	26867.5	1.00:2.55	25419	Glutathione S-transferase D7 OS=Drosophila melanogaster OX=7227 GN=GstD7 PE=1 SV=1
924	TRUE	Q7K0D8	NUP50_DROME	27.73	25.71	14	14	Carbamidomethylation; Oxidation (M)	10320.1	8376.56	7786.98	24697.6	24912.9	18726.7	1.00:0.81:0.75:2.39:2.41:1.81	8827.87	22779.1	1.00:2.58	59434	Nuclear pore complex protein Nup50 OS=Drosophila melanogaster OX=7227 GN=Nup50 PE=2 SV=1
833	TRUE	X2JCI6	X2JCI6_DROME	35.69	50.32	11	8	Carbamidomethylation; Oxidation (M)	502101	468845	423788	1.32706e+06	1.20719e+06	1.07365e+06	1.00:0.93:0.84:2.64:2.40:2.14	464911	1.20263e+06	1.00:2.59	17696	Troponin C at 73F, isoform C OS=Drosophila melanogaster OX=7227 GN=TpnC73F PE=4 SV=1
2344	TRUE	B7YZP9	B7YZP9_DROME	34.97	8.85	5	4	Carbamidomethylation	224358	249494	220896	634543	515796	646097	1.00:1.11:0.98:2.83:2.30:2.88	231583	598812	1.00:2.59	52986	Muscle LIM protein 60A OS=Drosophila melanogaster OX=7227 GN=Mlp60A PE=1 SV=1
2344	TRUE	P53777	MLP1_DROME	34.97	46.74	5	4	Carbamidomethylation	224358	249494	220896	634543	515796	646097	1.00:1.11:0.98:2.83:2.30:2.88	231583	598812	1.00:2.59	9958	Muscle LIM protein 1 OS=Drosophila melanogaster OX=7227 GN=Mlp60A PE=2 SV=1
2344	TRUE	A0A0B4LGF8	A0A0B4LGF8_DROME	34.97	46.74	5	4	Carbamidomethylation	224358	249494	220896	634543	515796	646097	1.00:1.11:0.98:2.83:2.30:2.88	231583	598812	1.00:2.59	9958	Muscle LIM protein at 60A, isoform F OS=Drosophila melanogaster OX=7227 GN=Mlp60A PE=1 SV=1
1972	TRUE	Q9VG51	Q9VG51_DROME	24.14	46.11	8	8	Carbamidomethylation; Oxidation (M)	26942.3	22677.7	17550.5	47211.9	61697	65088.3	1.00:0.84:0.65:1.75:2.29:2.42	22390.2	57999	1.00:2.59	19436	RE52028p OS=Drosophila melanogaster OX=7227 GN=Snx3 PE=1 SV=1
833	TRUE	P47949	TNNC3_DROME	35.69	50.32	11	8	Carbamidomethylation; Oxidation (M)	502101	468845	423788	1.32706e+06	1.20719e+06	1.07365e+06	1.00:0.93:0.84:2.64:2.40:2.14	464911	1.20263e+06	1.00:2.59	17696	Troponin C, isoform 3 OS=Drosophila melanogaster OX=7227 GN=TpnC73F PE=2 SV=2
3924	TRUE	A1Z7K6	A1Z7K6_DROME	23.6	8.12	3	3		3409.81	4950.39	2926.97	8638.35	10043.4	10627.3	1.00:1.45:0.86:2.53:2.95:3.12	3762.39	9769.66	1.00:2.60	55032	FI20236p1 OS=Drosophila melanogaster OX=7227 GN=SMAP PE=1 SV=1
2119	TRUE	Q9VH37	Q9VH37_DROME	29.58	33.5	6	6	Carbamidomethylation; Oxidation (M)	33829.3	39107.4	44761.9	111119	86326.3	108027	1.00:1.16:1.32:3.28:2.55:3.19	39232.8	101824	1.00:2.60	22821	IP06524p OS=Drosophila melanogaster OX=7227 GN=Dmel\CG12811 PE=1 SV=1
2305	TRUE	C0HL62	LCP51_DROME	20.76	72.12	6	6		658083	468170	343572	1367095	1.08264e+06	1.38267e+06	1.00:0.71:0.52:2.08:1.65:2.10	489942	1.27747e+06	1.00:2.61	11267	Larval cuticle protein 65Ab1 OS=Drosophila melanogaster OX=7227 GN=Lcp65Ab1 PE=1 SV=1
2305	TRUE	C0HL63	LCP52_DROME	20.76	72.12	6	6		658083	468170	343572	1367095	1.08264e+06	1.38267e+06	1.00:0.71:0.52:2.08:1.65:2.10	489942	1.27747e+06	1.00:2.61	11267	Larval cuticle protein 65Ab2 OS=Drosophila melanogaster OX=7227 GN=Lcp65Ab2 PE=1 SV=1
109	TRUE	X2JGP4	X2JGP4_DROME	39.49	68.15	33	33	Carbamidomethylation; Oxidation (M)	544734	499311	458028	1.33657e+06	1206102	1.3708e+06	1.00:0.92:0.84:2.45:2.21:2.52	500691	1.30449e+06	1.00:2.61	55781	Protein disulfide-isomerase OS=Drosophila melanogaster OX=7227 GN=Pdi PE=3 SV=1
109	TRUE	P54399	PDI_DROME	39.49	68.15	33	33	Carbamidomethylation; Oxidation (M)	544734	499311	458028	1.33657e+06	1206102	1.3708e+06	1.00:0.92:0.84:2.45:2.21:2.52	500691	1.30449e+06	1.00:2.61	55781	Protein disulfide-isomerase OS=Drosophila melanogaster OX=7227 GN=Pdi PE=2 SV=1
3587	TRUE	Q9VAY6	Q9VAY6_DROME	21.81	11.15	3	3	Carbamidomethylation	3609.5	2308.67	3559.88	7477.38	7088.74	10286.6	1.00:0.64:0.99:2.07:1.96:2.85	3159.35	8284.25	1.00:2.62	31342	Pre-mRNA-splicing factor SPF27 OS=Drosophila melanogaster OX=7227 GN=BCAS2 PE=1 SV=1
1216	TRUE	Q9VIX7	Q9VIX7_DROME	29.65	28.42	11	11		174563	136057	118272	376307	360426	389243	1.00:0.78:0.68:2.16:2.06:2.23	142964	375325	1.00:2.63	58032	Fondue, isoform B OS=Drosophila melanogaster OX=7227 GN=fon PE=1 SV=1
1216	TRUE	Q8INW9	Q8INW9_DROME	29.65	29.03	11	11		174563	136057	118272	376307	360426	389243	1.00:0.78:0.68:2.16:2.06:2.23	142964	375325	1.00:2.63	56591	Fondue, isoform A OS=Drosophila melanogaster OX=7227 GN=fon PE=1 SV=1
3438	TRUE	Q9VIN9	Q9VIN9_DROME	39.25	21.08	4	4	Oxidation (M)	4949	5286.01	4794.37	13811.1	13978.1	11679.1	1.00:1.07:0.97:2.79:2.82:2.36	5009.79	13156.1	1.00:2.63	23179	Small ribosomal subunit protein mS40 OS=Drosophila melanogaster OX=7227 GN=mRpS18B PE=1 SV=1
1710	TRUE	Q9VDD1	DDRGK_DROME	36.07	32.36	9	9		8090.7	7876.23	9738.26	23882.5	20805.9	23255.9	1.00:0.97:1.20:2.95:2.57:2.87	8568.4	22648.1	1.00:2.64	34332	DDRGK domain-containing protein 1 OS=Drosophila melanogaster OX=7227 GN=CG5862 PE=1 SV=1
1807	TRUE	C0HK95	FAU_DROME	27.65	69.47	8	7	Carbamidomethylation	181111	143463	120492	391954	352931	431773	1.00:0.79:0.67:2.16:1.95:2.38	148356	392219	1.00:2.64	14371	Protein anoxia up-regulated OS=Drosophila melanogaster OX=7227 GN=fau PE=2 SV=1
510	TRUE	Q7JQR3	Q7JQR3_DROME	33.67	31.24	18	18	Oxidation (M)	18667.5	22074.2	19022.2	59151	45933	52539.4	1.00:1.18:1.02:3.17:2.46:2.81	19921.3	52541.1	1.00:2.64	71841	Sulfhydryl oxidase OS=Drosophila melanogaster OX=7227 GN=Qsox1 PE=1 SV=1
435	TRUE	P18432	MLR_DROME	32.49	62.16	12	11	Oxidation (M)	737543	755009	579705	1.81732e+06	1669104	1.97527e+06	1.00:1.02:0.79:2.46:2.26:2.68	690752	1.82057e+06	1.00:2.64	23714	Myosin regulatory light chain 2 OS=Drosophila melanogaster OX=7227 GN=Mlc2 PE=1 SV=2
1945	TRUE	Q8IN44	TOTA_DROME	20.3	57.36	8	8		254114	135540	223147	569690	446989	607378	1.00:0.53:0.88:2.24:1.76:2.39	204267	541352	1.00:2.65	14220	Protein Turandot A OS=Drosophila melanogaster OX=7227 GN=TotA PE=1 SV=1
2418	TRUE	Q9W2M4	Q9W2M4_DROME	37.35	22.97	6	6		428490	356026	341092	1.02774e+06	952098	1.00714e+06	1.00:0.83:0.80:2.40:2.22:2.35	375203	995659	1.00:2.65	31556	Farnesoic acid O-methyl transferase domain-containing protein OS=Drosophila melanogaster OX=7227 GN=Dmel\CG10527 PE=1 SV=1
2214	TRUE	Q9VU04	Q9VU04_DROME	39.47	39.39	7	7		3807.42	3824.76	3149.76	9324.4	9696.57	9665.99	1.00:1.00:0.83:2.45:2.55:2.54	3593.98	9562.32	1.00:2.66	25828	RE60105p OS=Drosophila melanogaster OX=7227 GN=Dmel\CG32109 PE=2 SV=2
2812	TRUE	M9NDH8	M9NDH8_DROME	20.75	33.33	4	4		5144.91	5576.35	4006.61	17783.4	11591.3	10015.6	1.00:1.08:0.78:3.46:2.25:1.95	4909.29	13130.1	1.00:2.67	17015	Small ribosomal subunit protein bS6m OS=Drosophila melanogaster OX=7227 GN=mRpS6 PE=3 SV=1
2812	TRUE	Q9VZD5	RT06_DROME	20.75	33.33	4	4		5144.91	5576.35	4006.61	17783.4	11591.3	10015.6	1.00:1.08:0.78:3.46:2.25:1.95	4909.29	13130.1	1.00:2.67	17015	Small ribosomal subunit protein bS6m OS=Drosophila melanogaster OX=7227 GN=mRpS6 PE=2 SV=1
283	TRUE	Q9VJ43	Q9VJ43_DROME	34.29	22.06	20	11	Carbamidomethylation; Oxidation (M)	54023	45590.5	40728	132390	117863	123978	1.00:0.84:0.75:2.45:2.18:2.29	46780.5	124744	1.00:2.67	59008	Sterol carrier protein 2 OS=Drosophila melanogaster OX=7227 GN=ScpX PE=1 SV=1
108	TRUE	A8JNP2	A8JNP2_DROME	33.68	60.53	32	32	Carbamidomethylation; Oxidation (M)	655222	709230	553919	1.84553e+06	1.53093e+06	1.76542e+06	1.00:1.08:0.85:2.82:2.34:2.69	639457	1.71396e+06	1.00:2.68	42196	arginine kinase OS=Drosophila melanogaster OX=7227 GN=Argk1 PE=1 SV=1
759	TRUE	Q960D3	Q960D3_DROME	31.6	34.95	13	13	Carbamidomethylation; Oxidation (M)	43361.1	37804.1	40091.4	119595	89222.9	118492	1.00:0.87:0.92:2.76:2.06:2.73	40418.9	109103	1.00:2.70	45219	SD06613p OS=Drosophila melanogaster OX=7227 GN=vig2 PE=1 SV=1
759	TRUE	Q9VBX3	Q9VBX3_DROME	31.6	32.51	13	13	Carbamidomethylation; Oxidation (M)	43361.1	37804.1	40091.4	119595	89222.9	118492	1.00:0.87:0.92:2.76:2.06:2.73	40418.9	109103	1.00:2.70	48705	Vig2, isoform B OS=Drosophila melanogaster OX=7227 GN=vig2 PE=1 SV=2
2273	TRUE	Q9V3E3	Q9V3E3_DROME	23.94	38.62	6	6		4186.64	6066.2	6741.91	17996.2	13450.7	14390.3	1.00:1.45:1.61:4.30:3.21:3.44	5664.92	15279.1	1.00:2.70	20927	Large ribosomal subunit protein mL50 OS=Drosophila melanogaster OX=7227 GN=mRpL50 PE=1 SV=1
1489	TRUE	Q9VPR2	Q9VPR2_DROME	25.68	10.82	6	6		8807.67	5502.91	5893.04	18457	19864	16777.5	1.00:0.62:0.67:2.10:2.26:1.90	6734.54	18366.2	1.00:2.73	82633	Transcription factor BTF3 OS=Drosophila melanogaster OX=7227 GN=uncNacbeta PE=1 SV=1
805	TRUE	Q9GU68	IF5A_DROME	23.34	50.94	9	9	Carbamidomethylation; Oxidation (M)	221454	223077	188950	590134	414973	725406	1.00:1.01:0.85:2.66:1.87:3.28	211161	576837	1.00:2.73	17591	Eukaryotic translation initiation factor 5A OS=Drosophila melanogaster OX=7227 GN=eEF5 PE=2 SV=2
2646	TRUE	Q7K4Z4	IMD_DROME	21.51	20.88	5	5		4155.7	2322.37	3091.84	8157.65	10717.6	7380.54	1.00:0.56:0.74:1.96:2.58:1.78	3189.97	8751.94	1.00:2.74	29899	Protein immune deficiency OS=Drosophila melanogaster OX=7227 GN=imd PE=1 SV=1
3972	TRUE	Q9Y113	NELFB_DROME	25.13	5.05	3	3		640.208	669.367	787.73	1966.93	2341.64	1441.32	1.00:1.05:1.23:3.07:3.66:2.25	699.101	1916.63	1.00:2.74	67935	Negative elongation factor B OS=Drosophila melanogaster OX=7227 GN=NELF-B PE=1 SV=1
3530	TRUE	Q9VM97	Q9VM97_DROME	21.31	2.74	3	3		2735.46	4164.82	4515.03	12426	8007.55	11470.5	1.00:1.52:1.65:4.54:2.93:4.19	3805.11	10634.7	1.00:2.79	118254	Thrombospondin, isoform A OS=Drosophila melanogaster OX=7227 GN=Tsp PE=3 SV=2
3530	TRUE	Q8T0I9	Q8T0I9_DROME	21.31	6.92	3	3		2735.46	4164.82	4515.03	12426	8007.55	11470.5	1.00:1.52:1.65:4.54:2.93:4.19	3805.11	10634.7	1.00:2.79	47354	GH27479p OS=Drosophila melanogaster OX=7227 GN=Tsp PE=2 SV=1
1674	TRUE	O76454	PHS_DROME	34.22	36.98	6	5	Oxidation (M)	8427.3	10579.1	9569.21	30159.4	24169.6	25753.3	1.00:1.26:1.14:3.58:2.87:3.06	9525.2	26694.1	1.00:2.80	21067	Pterin-4-alpha-carbinolamine dehydratase OS=Drosophila melanogaster OX=7227 GN=Pcd PE=1 SV=2
855	TRUE	Q9VWP4	SUOX_DROME	34.65	22.16	12	12	Oxidation (M)	5340.74	4853.77	6290.89	15876.6	13939.6	16489.6	1.00:0.91:1.18:2.97:2.61:3.09	5495.13	15435.3	1.00:2.81	64346	Sulfite oxidase, mitochondrial OS=Drosophila melanogaster OX=7227 GN=shop PE=1 SV=1
914	TRUE	Q7K5N8	Q7K5N8_DROME	48.35	50.77	14	14	Carbamidomethylation	91403.9	81097.8	82332.3	244857	231554	239601	1.00:0.89:0.90:2.68:2.53:2.62	84944.7	238671	1.00:2.81	40767	GH01592p OS=Drosophila melanogaster OX=7227 GN=CtsK2 PE=1 SV=1
914	TRUE	A1ZAU4	A1ZAU4_DROME	48.35	47.14	14	14	Carbamidomethylation	91403.9	81097.8	82332.3	244857	231554	239601	1.00:0.89:0.90:2.68:2.53:2.62	84944.7	238671	1.00:2.81	44059	RH39096p OS=Drosophila melanogaster OX=7227 GN=CtsK2 PE=1 SV=1
2197	TRUE	Q9VJ12	Q9VJ12_DROME	21.33	9.34	6	6		6558.11	4612.7	6469.55	19126.5	11571.3	19294.4	1.00:0.70:0.99:2.92:1.76:2.94	5880.12	16664.1	1.00:2.83	83720	Acinus, isoform A OS=Drosophila melanogaster OX=7227 GN=Acn PE=1 SV=1
2746	TRUE	Q8MLN7	Q8MLN7_DROME	32.6	63.44	4	4		357770	359150	280577	1.02376e+06	830107	990596	1.00:1.00:0.78:2.86:2.32:2.77	332499	948153	1.00:2.85	10245	Cuticular protein 60D, isoform A OS=Drosophila melanogaster OX=7227 GN=Cpr60D PE=1 SV=1
2722	TRUE	Q7JZM8	RM41_DROME	33.29	37.35	5	5	Carbamidomethylation	5551.04	6951.7	6882.18	19216	16138.2	20273.7	1.00:1.25:1.24:3.46:2.91:3.65	6461.64	18542.7	1.00:2.87	18565	Large ribosomal subunit protein mL41 OS=Drosophila melanogaster OX=7227 GN=mRpL41 PE=2 SV=1
1270	TRUE	Q9VES8	Q9VES8_DROME	22.85	32.01	10	10		4713.61	2625.86	4667.45	12388.8	11128.6	11061.8	1.00:0.56:0.99:2.63:2.36:2.35	4002.3	11526.4	1.00:2.88	32034	RE28913p OS=Drosophila melanogaster OX=7227 GN=anon2A5 PE=1 SV=3
1565	TRUE	M9PHB8	M9PHB8_DROME	20.68	9.07	5	5	Oxidation (M)	15435.1	7504.2	9027.61	33391.7	26282	32989	1.00:0.49:0.58:2.16:1.70:2.14	10655.7	30887.6	1.00:2.90	63829	Sarcoplasmic calcium-binding protein, isoform C OS=Drosophila melanogaster OX=7227 GN=CBP PE=1 SV=1
1565	TRUE	O96676	O96676_DROME	20.68	16.78	5	5	Oxidation (M)	15435.1	7504.2	9027.61	33391.7	26282	32989	1.00:0.49:0.58:2.16:1.70:2.14	10655.7	30887.6	1.00:2.90	33983	BcDNA.GH12350 OS=Drosophila melanogaster OX=7227 GN=CBP PE=1 SV=1
1565	TRUE	Q7KVU4	Q7KVU4_DROME	20.68	21.65	5	5	Oxidation (M)	15435.1	7504.2	9027.61	33391.7	26282	32989	1.00:0.49:0.58:2.16:1.70:2.14	10655.7	30887.6	1.00:2.90	26802	Sarcoplasmic calcium-binding protein, isoform B OS=Drosophila melanogaster OX=7227 GN=CBP PE=1 SV=1
3054	TRUE	O16158	O16158_DROME	25.69	23.37	4	4	Carbamidomethylation	17104.1	11878.8	10157.8	33886.6	39097.4	41013.7	1.00:0.69:0.59:1.98:2.29:2.40	13046.9	37999.2	1.00:2.91	21280	Calcium-binding protein OS=Drosophila melanogaster OX=7227 GN=Scp2 PE=1 SV=1
2724	TRUE	Q7K533	Q7K533_DROME	33.32	14.91	5	5		24793	22362.8	27513.8	72006.7	62504.9	83052.5	1.00:0.90:1.11:2.90:2.52:3.35	24889.9	72521.4	1.00:2.91	48785	GH14572p OS=Drosophila melanogaster OX=7227 GN=Gbp2 PE=1 SV=1
2056	TRUE	Q9W5B4	Q9W5B4_DROME	26.06	17.24	5	5	Carbamidomethylation	97843.3	67484.7	81146.5	248446	191266	285521	1.00:0.69:0.83:2.54:1.95:2.92	82158.2	241744	1.00:2.94	35032	GH18858p OS=Drosophila melanogaster OX=7227 GN=EG:103E12.2 PE=1 SV=1
2250	TRUE	Q9VSP9	Q9VSP9_DROME	24.05	82.93	6	6		187464	195463	210832	739120	409834	611316	1.00:1.04:1.12:3.94:2.19:3.26	197920	586756	1.00:2.96	9279	Acyl-CoA binding protein 5 OS=Drosophila melanogaster OX=7227 GN=Acbp5 PE=1 SV=1
1336	TRUE	Q9VJC7	EFTS_DROME	25.96	41.19	10	10	Carbamidomethylation	16815.5	13414.7	23143.5	51894.8	49332.4	58606.2	1.00:0.80:1.38:3.09:2.93:3.49	17791.2	53277.8	1.00:2.99	35412	Elongation factor Ts, mitochondrial OS=Drosophila melanogaster OX=7227 GN=mEFTs PE=1 SV=1
769	TRUE	P07190	MAL1_DROME	28.05	17.33	9	9	Oxidation (M)	415.207	799.939	2082.44	29646	34055.4	33485.2	1.00:1.93:5.02:64.00:64.00:64.00	1099.2	32395.5	1.00:29.47	66386	Maltase A1 OS=Drosophila melanogaster OX=7227 GN=Mal-A1 PE=2 SV=2
2199	TRUE	Q9VGI5	Q9VGI5_DROME	27.87	5.78	6	6		821.478	1326.63	1048.69	3418.54	2889.93	3278.43	1.00:1.61:1.28:4.16:3.52:3.99	1065.6	3195.63	1.00:3.00	123442	Lk6 kinase, isoform B OS=Drosophila melanogaster OX=7227 GN=Lk6 PE=1 SV=1
2199	TRUE	Q9VGI4	Q9VGI4_DROME	27.87	5.52	6	6		821.478	1326.63	1048.69	3418.54	2889.93	3278.43	1.00:1.61:1.28:4.16:3.52:3.99	1065.6	3195.63	1.00:3.00	128463	LD17393p OS=Drosophila melanogaster OX=7227 GN=Lk6 PE=1 SV=1
2390	TRUE	Q94521	DNAT_DROME	29.5	19.64	6	5	Carbamidomethylation; Oxidation (M)	35296.9	42925.2	42793.5	117914	99253.1	146997	1.00:1.22:1.21:3.34:2.81:4.16	40338.5	121388	1.00:3.01	30976	Arylalkylamine N-acetyltransferase 1 OS=Drosophila melanogaster OX=7227 GN=speck PE=1 SV=1
654	TRUE	Q9VEP8	Q9VEP8_DROME	37.77	24.25	15	15	Oxidation (M)	5594.23	6982.51	7005.41	19984.9	20954.6	18637	1.00:1.25:1.25:3.57:3.75:3.33	6527.38	19858.8	1.00:3.04	78280	GH11385p OS=Drosophila melanogaster OX=7227 GN=Irc PE=1 SV=2
2873	TRUE	Q9VKU3	Q9VKU3_DROME	28.61	27.09	5	5	Oxidation (M)	6997	6251.15	4764.19	15532	19632.8	20548	1.00:0.89:0.68:2.22:2.81:2.94	6004.11	18571	1.00:3.09	22795	Large ribosomal subunit protein mL62 OS=Drosophila melanogaster OX=7227 GN=FBgn 32261 PE=1 SV=1
3322	TRUE	Q9VSU7	USE1_DROME	31.94	16.4	4	4	Oxidation (M)	4849.08	4782.22	4498.92	17426.6	11773.4	14573.4	1.00:0.99:0.93:3.59:2.43:3.01	4710.08	14591.1	1.00:3.10	28286	Vesicle transport protein USE1 OS=Drosophila melanogaster OX=7227 GN=Use1 PE=2 SV=3
2593	TRUE	Q9VGP7	Q9VGP7_DROME	32.08	38.27	6	6	Oxidation (M)	15297.6	17595.4	11973	49294	43762.7	46714.8	1.00:1.15:0.78:3.22:2.86:3.05	14955.3	46590.5	1.00:3.12	22555	Large ribosomal subunit protein mL40 OS=Drosophila melanogaster OX=7227 GN=mRpL40 PE=1 SV=1
2345	TRUE	P82384	LCP9_DROME	26.75	69.57	5	5		364680	367425	245417	892507	963111	1221313	1.00:1.01:0.67:2.45:2.64:3.35	325840	1.02564e+06	1.00:3.15	10237	Larval cuticle protein 9 OS=Drosophila melanogaster OX=7227 GN=Lcp9 PE=1 SV=2
2935	TRUE	Q8IR57	Q8IR57_DROME	25.32	18.84	5	5		27367.9	43224.4	29176.4	117770	83664.3	112925	1.00:1.58:1.07:4.30:3.06:4.13	33256.2	104787	1.00:3.15	34909	RE22786p OS=Drosophila melanogaster OX=7227 GN=Dmel\CG32603 PE=1 SV=1
1148	TRUE	Q9VCK6	Q9VCK6_DROME	21.01	31.59	10	10	Oxidation (M)	8115.52	7321.73	12345.1	25399	39996.4	22902.6	1.00:0.90:1.52:3.13:4.93:2.82	9260.78	29432.7	1.00:3.18	41187	LD34157p OS=Drosophila melanogaster OX=7227 GN=Dmel\CG10184 PE=1 SV=1
3366	TRUE	A2VEX9	A2VEX9_DROME	21.73	46.84	4	4		235571	152283	114736	577694	433722	587918	1.00:0.65:0.49:2.45:1.84:2.50	167530	533111	1.00:3.18	8480	GEO11102p1 OS=Drosophila melanogaster OX=7227 GN=Dmel\CG34305 PE=2 SV=1
1768	TRUE	Q9VNL0	Q9VNL0_DROME	22.85	30.23	8	8	Carbamidomethylation	283112	146671	187228	780880	567006	619691	1.00:0.52:0.66:2.76:2.00:2.19	205670	655859	1.00:3.19	28364	Gasp, isoform A OS=Drosophila melanogaster OX=7227 GN=Gasp PE=1 SV=1
1353	TRUE	A0A0B4LGZ1	A0A0B4LGZ1_DROME	23.83	38.52	11	10		13780.5	8756.48	7776.33	26342.3	34118.1	36672.3	1.00:0.64:0.56:1.91:2.48:2.66	10104.4	32377.6	1.00:3.20	29444	Protein windbeutel OS=Drosophila melanogaster OX=7227 GN=wbl PE=4 SV=1
1353	TRUE	O44342	WBL_DROME	23.83	38.52	11	10		13780.5	8756.48	7776.33	26342.3	34118.1	36672.3	1.00:0.64:0.56:1.91:2.48:2.66	10104.4	32377.6	1.00:3.20	29444	Protein windbeutel OS=Drosophila melanogaster OX=7227 GN=wbl PE=1 SV=1
651	TRUE	Q9VFZ4	Q9VFZ4_DROME	32.8	30.45	13	13	Carbamidomethylation; Oxidation (M)	22249.5	15468	18453.6	65396.3	55385.1	59590.6	1.00:0.70:0.83:2.94:2.49:2.68	18723.7	60124	1.00:3.21	54620	Methanethiol oxidase OS=Drosophila melanogaster OX=7227 GN=Dmel\CG7966 PE=1 SV=2
2656	TRUE	Q9W1L1	Q9W1L1_DROME	25.66	27.6	5	5		5226.64	4168.37	5548.99	11703.5	19234.6	17575.7	1.00:0.80:1.06:2.24:3.68:3.36	4981.34	16171.3	1.00:3.25	21978	Large ribosomal subunit protein mL43 OS=Drosophila melanogaster OX=7227 GN=mRpL43 PE=1 SV=1
2929	TRUE	P42281	ACBP_DROME	30.22	80.23	5	5		175731	247967	192269	787440	656088	578541	1.00:1.41:1.09:4.48:3.73:3.29	205322	674023	1.00:3.28	9557	Acyl-CoA-binding protein homolog OS=Drosophila melanogaster OX=7227 GN=Acbp2 PE=2 SV=1
2171	TRUE	Q9VSR5	Q9VSR5_DROME	28.49	29.12	4	4	Oxidation (M)	37411.4	24489.2	31612.6	99500.1	88233.3	120139	1.00:0.65:0.84:2.66:2.36:3.21	31171.1	102624	1.00:3.29	19658	GM03767p OS=Drosophila melanogaster OX=7227 GN=mRpL12 PE=1 SV=1
527	TRUE	Q9W0H8	Q9W0H8_DROME	25.74	51.37	16	15	Oxidation (M)	37623.6	20826.4	33263.9	108363	93154.2	105115	1.00:0.55:0.88:2.88:2.48:2.79	30571.3	102211	1.00:3.34	37992	IP16409p OS=Drosophila melanogaster OX=7227 GN=scf PE=1 SV=2
2212	TRUE	Q9VK90	Q9VK90_DROME	40.9	55.81	3	3	Oxidation (M)	13123.4	13125.2	10914	42156.5	38704.9	44739.2	1.00:1.00:0.83:3.21:2.95:3.41	12387.6	41866.9	1.00:3.38	9838	GEO09660p1 OS=Drosophila melanogaster OX=7227 GN=BcDNA:RE36920 PE=1 SV=1
2931	TRUE	Q9VVM1	Q9VVM1_DROME	24.27	10.09	5	5		4308.19	2458.78	2339.88	11665.9	9252.24	9956.28	1.00:0.57:0.54:2.71:2.15:2.31	3035.61	10291.5	1.00:3.39	65517	Uncharacterized protein, isoform B OS=Drosophila melanogaster OX=7227 GN=Dmel\CG7408 PE=1 SV=2
1513	TRUE	Q9VY92	Q9VY92_DROME	29.54	60.87	7	7	Carbamidomethylation; Oxidation (M)	283387	279505	180829	865737	852353	813336	1.00:0.99:0.64:3.05:3.01:2.87	247907	843808	1.00:3.40	12453	GEO07753p1 OS=Drosophila melanogaster OX=7227 GN=Dmel\CG11151 PE=1 SV=1
1030	TRUE	Q8SZY4	Q8SZY4_DROME	29.95	19.49	12	9	Oxidation (M)	11192.6	12069.7	8839.31	39284.8	29183.4	41134.5	1.00:1.08:0.79:3.51:2.61:3.68	10700.5	36534.2	1.00:3.41	64412	Ecto-5'-nucleotidase 2, isoform A OS=Drosophila melanogaster OX=7227 GN=NT5E-2 PE=1 SV=1
792	TRUE	Q9VWP2	Q9VWP2_DROME	29.5	56.2	11	11	Carbamidomethylation; Oxidation (M)	78914.9	52202.7	50136.1	215068	191791	218310	1.00:0.66:0.64:2.73:2.43:2.77	60417.9	208390	1.00:3.45	25615	CG7322 OS=Drosophila melanogaster OX=7227 GN=Dmel\CG7322 PE=1 SV=1
172	TRUE	A1Z6P2	A1Z6P2_DROME	24.64	4.08	25	3	Carbamidomethylation	11055.6	6221.3	10468	31908.2	27115.1	36902.3	1.00:0.56:0.95:2.89:2.45:3.34	9248.33	31975.2	1.00:3.46	97418	Lethal (2) 01289, isoform A OS=Drosophila melanogaster OX=7227 GN=hlk PE=1 SV=1
3487	TRUE	E1JIH5	E1JIH5_DROME	23.18	14.46	3	3	Oxidation (M)	1099.77	1194.3	854.397	3228.37	5051.35	2657.27	1.00:1.09:0.78:2.94:4.59:2.42	1049.49	3645.66	1.00:3.47	28374	Mediator of RNA polymerase II transcription subunit 6 OS=Drosophila melanogaster OX=7227 GN=MED6 PE=1 SV=1
3487	TRUE	Q8MSX2	MED6_DROME	23.18	14.46	3	3	Oxidation (M)	1099.77	1194.3	854.397	3228.37	5051.35	2657.27	1.00:1.09:0.78:2.94:4.59:2.42	1049.49	3645.66	1.00:3.47	28374	Mediator of RNA polymerase II transcription subunit 6 OS=Drosophila melanogaster OX=7227 GN=MED6 PE=1 SV=1
662	TRUE	Q9VKR4	Q9VKR4_DROME	40.62	34.81	11	11	Carbamidomethylation; Oxidation (M)	33561.6	34673.7	42552	128461	124353	135089	1.00:1.03:1.27:3.83:3.71:4.03	36929.1	129301	1.00:3.50	43421	Aminomethyltransferase OS=Drosophila melanogaster OX=7227 GN=Dmel\CG6415 PE=1 SV=1
1817	TRUE	Q7KW08	Q7KW08_DROME	26.37	16.99	8	8	Carbamidomethylation	2277.24	3234.75	2788.14	8388.45	8218.05	13081	1.00:1.42:1.22:3.68:3.61:5.74	2766.71	9895.82	1.00:3.58	63125	EG:63B12.5 protein OS=Drosophila melanogaster OX=7227 GN=Pex5 PE=1 SV=1
1817	TRUE	O46085	O46085_DROME	26.37	15.47	8	8	Carbamidomethylation	2277.24	3234.75	2788.14	8388.45	8218.05	13081	1.00:1.42:1.22:3.68:3.61:5.74	2766.71	9895.82	1.00:3.58	69361	GH08708p OS=Drosophila melanogaster OX=7227 GN=Pex5 PE=1 SV=2
823	TRUE	O97479	O97479_DROME	24.38	22.22	13	7	Carbamidomethylation; Oxidation (M)	3115	5295.55	4381.06	15239.9	19509.1	11820.2	1.00:1.70:1.41:4.89:6.26:3.79	4263.87	15523.1	1.00:3.64	38659	Sorbitol dehydrogenase OS=Drosophila melanogaster OX=7227 GN=Sodh1 PE=1 SV=1
2394	TRUE	Q8IRV2	Q8IRV2_DROME	34.65	9.26	4	4		60595.2	41148	46447.7	177712	187559	178513	1.00:0.68:0.77:2.93:3.10:2.95	49397	181261	1.00:3.67	67534	GH07242p OS=Drosophila melanogaster OX=7227 GN=EG:100G7.6 PE=2 SV=2
2394	TRUE	Q9W4V1	Q9W4V1_DROME	34.65	6.85	4	4		60595.2	41148	46447.7	177712	187559	178513	1.00:0.68:0.77:2.93:3.10:2.95	49397	181261	1.00:3.67	93254	Uncharacterized protein, isoform E OS=Drosophila melanogaster OX=7227 GN=EG:100G7.6 PE=4 SV=3
2394	TRUE	M9PGW5	M9PGW5_DROME	34.65	9.21	4	4		60595.2	41148	46447.7	177712	187559	178513	1.00:0.68:0.77:2.93:3.10:2.95	49397	181261	1.00:3.67	67867	Uncharacterized protein, isoform I OS=Drosophila melanogaster OX=7227 GN=Dmel\CG3588 PE=4 SV=1
2394	TRUE	Q8IRV3	Q8IRV3_DROME	34.65	9.67	4	4		60595.2	41148	46447.7	177712	187559	178513	1.00:0.68:0.77:2.93:3.10:2.95	49397	181261	1.00:3.67	64013	Uncharacterized protein, isoform F OS=Drosophila melanogaster OX=7227 GN=Dmel\CG3588 PE=4 SV=3
3631	TRUE	A1Z8H4	A1Z8H4_DROME	23.07	37.4	3	3		314666	293281	629743	1.53874e+06	1.48399e+06	1.56272e+06	1.00:0.93:2.00:4.89:4.72:4.97	412563	1.52848e+06	1.00:3.70	14183	Cuticular protein 47Ec OS=Drosophila melanogaster OX=7227 GN=Cpr47Ec PE=1 SV=1
589	TRUE	P12646	G6PD_DROME	24.02	35.5	14	14	Oxidation (M)	17312.8	11264.1	8896.81	52857.2	36806	49002.6	1.00:0.65:0.51:3.05:2.13:2.83	12491.2	46222	1.00:3.70	60431	Glucose-6-phosphate 1-dehydrogenase OS=Drosophila melanogaster OX=7227 GN=Zw PE=1 SV=2
2992	TRUE	Q9W0X2	Q9W0X2_DROME	44.67	38.84	5	5	Carbamidomethylation	34479.5	39049.2	31525.7	128322	134509	138401	1.00:1.13:0.91:3.72:3.90:4.01	35018.2	133744	1.00:3.82	13515	GEO07322p1 OS=Drosophila melanogaster OX=7227 GN=Phk-3 PE=2 SV=1
2953	TRUE	O17452	O17452_DROME	28.43	15.65	4	4	Carbamidomethylation	129707	89986.3	115489	388118	351844	544551	1.00:0.69:0.89:2.99:2.71:4.20	111728	428171	1.00:3.83	25492	LD20793p OS=Drosophila melanogaster OX=7227 GN=Peritrophin-A PE=2 SV=1
1332	TRUE	Q9VDM7	Q9VDM7_DROME	26.28	26.37	8	8	Oxidation (M)	6436.77	7001.08	4077.39	17983.1	24337.3	25003.8	1.00:1.09:0.63:2.79:3.78:3.88	5838.42	22441.4	1.00:3.84	42155	Trimethyllysine dioxygenase, mitochondrial OS=Drosophila melanogaster OX=7227 GN=Tmlh PE=3 SV=1
2627	TRUE	Q9VP00	Q9VP00_DROME	29.73	43.07	4	4		200219	167019	185014	665607	553188	919591	1.00:0.83:0.92:3.32:2.76:4.59	184084	712795	1.00:3.87	14952	Cuticular protein 78E OS=Drosophila melanogaster OX=7227 GN=Cpr78E PE=1 SV=1
1805	TRUE	A0A0B4KFX8	A0A0B4KFX8_DROME	20.04	10.6	7	7		12935.2	5544.49	5023.11	33115	25288	32706.6	1.00:0.43:0.39:2.56:1.95:2.53	7834.28	30369.9	1.00:3.88	94749	Uncharacterized protein, isoform C OS=Drosophila melanogaster OX=7227 GN=flap PE=1 SV=1
1805	TRUE	Q9W294	Q9W294_DROME	20.04	9	7	7		12935.2	5544.49	5023.11	33115	25288	32706.6	1.00:0.43:0.39:2.56:1.95:2.53	7834.28	30369.9	1.00:3.88	111483	Uncharacterized protein, isoform A OS=Drosophila melanogaster OX=7227 GN=flap PE=1 SV=2
2562	TRUE	Q9VEI6	Q9VEI6_DROME	33.6	27.46	4	4	Carbamidomethylation	2409.11	4418.23	2837.33	96334.1	65975.5	168596	1.00:1.83:1.18:39.99:27.39:64.00	3221.56	110302	1.00:34.24	16145	Sgs5bis OS=Drosophila melanogaster OX=7227 GN=Sgs5bis PE=4 SV=1
2682	TRUE	P22978	CG445_DROME	37.89	39.64	4	4		6588.52	7464.4	5635.87	23626.3	26135.4	29113.2	1.00:1.13:0.86:3.59:3.97:4.42	6562.93	26291.6	1.00:4.01	12614	Rhodanese domain-containing protein CG4456 OS=Drosophila melanogaster OX=7227 GN=CG4456 PE=2 SV=1
2682	TRUE	M9MRT2	M9MRT2_DROME	37.89	39.64	4	4		6588.52	7464.4	5635.87	23626.3	26135.4	29113.2	1.00:1.13:0.86:3.59:3.97:4.42	6562.93	26291.6	1.00:4.01	12614	Uncharacterized protein, isoform C OS=Drosophila melanogaster OX=7227 GN=small hsp locus 67B PE=4 SV=1
2045	TRUE	Q2PDW1	Q2PDW1_DROME	31.45	20.45	6	6	Oxidation (M)	5312.84	4231.33	4995.28	16937.2	16732.6	24881.5	1.00:0.80:0.94:3.19:3.15:4.68	4846.48	19517.1	1.00:4.03	30893	Integral membrane protein 2 OS=Drosophila melanogaster OX=7227 GN=Dmel\CG3662 PE=1 SV=1
2045	TRUE	Q9VPT9	Q9VPT9_DROME	31.45	17.24	6	6	Oxidation (M)	5312.84	4231.33	4995.28	16937.2	16732.6	24881.5	1.00:0.80:0.94:3.19:3.15:4.68	4846.48	19517.1	1.00:4.03	36322	Integral membrane protein 2 OS=Drosophila melanogaster OX=7227 GN=Dmel\CG3662 PE=1 SV=1
2841	TRUE	Q9VS22	Q9VS22_DROME	33.93	65.48	5	5		212173	156264	229916	895106	752120	774013	1.00:0.74:1.08:4.22:3.54:3.65	199451	807080	1.00:4.05	9436	Acyl-CoA binding protein 3, isoform A OS=Drosophila melanogaster OX=7227 GN=Acbp3 PE=1 SV=2
2262	TRUE	Q9VGK3	Q9VGK3_DROME	22.99	47.83	5	5	Carbamidomethylation; Oxidation (M)	64419.2	32082.7	38026.3	180337	137598	226782	1.00:0.50:0.59:2.80:2.14:3.52	44842.7	181573	1.00:4.05	14784	peptidylprolyl isomerase OS=Drosophila melanogaster OX=7227 GN=Dmel\CG14715 PE=1 SV=1
1522	TRUE	Q9VBV1	Q9VBV1_DROME	52.75	28	7	7	Oxidation (M)	33834.3	30362.2	34261.7	139518	130545	132564	1.00:0.90:1.01:4.12:3.86:3.92	32819.4	134209	1.00:4.09	27987	Protein takeout OS=Drosophila melanogaster OX=7227 GN=Dmel\CG11854 PE=1 SV=4
2525	TRUE	Q9VTU9	Q9VTU9_DROME	27.26	14.38	4	4	Oxidation (M)	3858.23	2978.69	3577.37	18164.6	10002.3	14651.9	1.00:0.77:0.93:4.71:2.59:3.80	3471.43	14272.9	1.00:4.11	34215	Inositol oxygenase OS=Drosophila melanogaster OX=7227 GN=Miox PE=1 SV=3
2525	TRUE	M9PI33	M9PI33_DROME	27.26	15.27	4	4	Oxidation (M)	3858.23	2978.69	3577.37	18164.6	10002.3	14651.9	1.00:0.77:0.93:4.71:2.59:3.80	3471.43	14272.9	1.00:4.11	32263	Inositol oxygenase OS=Drosophila melanogaster OX=7227 GN=Miox PE=1 SV=1
2027	TRUE	Q9W3G8	Q9W3G8_DROME	25.53	38.97	7	7	Carbamidomethylation; Oxidation (M)	7780.06	15898.4	9378.2	44131.6	52050.1	41592.6	1.00:2.04:1.21:5.67:6.69:5.35	11018.9	45924.8	1.00:4.17	24557	pyridoxal 5'-phosphate synthase OS=Drosophila melanogaster OX=7227 GN=Dmel\CG15343 PE=2 SV=1
960	TRUE	O76895	O76895_DROME	38.54	34.19	10	10	Oxidation (M)	7729.15	8303.9	9095.71	38870.3	29289.3	37331.9	1.00:1.07:1.18:5.03:3.79:4.83	8376.25	35163.8	1.00:4.20	39086	Arginase OS=Drosophila melanogaster OX=7227 GN=arg PE=1 SV=2
2137	TRUE	Q9VPN7	Q9VPN7_DROME	44.11	30.63	7	7	Carbamidomethylation	26380	22346.2	22988.3	95143.4	100147	113842	1.00:0.85:0.87:3.61:3.80:4.32	23904.8	103044	1.00:4.31	28685	trypsin OS=Drosophila melanogaster OX=7227 GN=anon-WO0140519.112 PE=4 SV=1
1730	TRUE	Q9VW34	Q9VW34_DROME	23.45	13.12	7	7	Carbamidomethylation	53444.5	52150.4	32521.7	132615	207208	255299	1.00:0.98:0.61:2.48:3.88:4.78	46038.9	198374	1.00:4.31	61609	FI03450p OS=Drosophila melanogaster OX=7227 GN=serp PE=1 SV=2
2407	TRUE	M9NDL7	M9NDL7_DROME	45.39	7.86	6	6		2212.52	2128.22	2553.02	10678.4	9573.01	11130.9	1.00:0.96:1.15:4.83:4.33:5.03	2297.92	10460.8	1.00:4.55	93384	RALBP1 associated Eps domain containing, isoform B OS=Drosophila melanogaster OX=7227 GN=Reps PE=1 SV=1
2407	TRUE	Q8MQS4	Q8MQS4_DROME	45.39	7.61	6	6		2212.52	2128.22	2553.02	10678.4	9573.01	11130.9	1.00:0.96:1.15:4.83:4.33:5.03	2297.92	10460.8	1.00:4.55	96417	GH06923p OS=Drosophila melanogaster OX=7227 GN=Reps PE=1 SV=1
2189	TRUE	Q8MZ07	Q8MZ07_DROME	37.1	40.41	6	6	Carbamidomethylation; Oxidation (M)	51968	56010	42979.2	242281	193123	254231	1.00:1.08:0.83:4.66:3.72:4.89	50319.1	229878	1.00:4.57	16941	GEO07581p1 OS=Drosophila melanogaster OX=7227 GN=Obp83g PE=1 SV=1
3386	TRUE	Q24154	RL29_DROME	26.89	22.37	3	3	Oxidation (M)	29554	49039.2	28062.2	205112	144521	139803	1.00:1.66:0.95:6.94:4.89:4.73	35551.8	163145	1.00:4.59	8920	Large ribosomal subunit protein eL29 OS=Drosophila melanogaster OX=7227 GN=RpL29 PE=1 SV=1
2703	TRUE	Q8SYQ4	Q8SYQ4_DROME	25.05	37.16	5	5	Carbamidomethylation	82212.9	53757.4	44047.6	287374	200234	340449	1.00:0.65:0.54:3.50:2.44:4.14	60006	276019	1.00:4.60	16456	RE42475p OS=Drosophila melanogaster OX=7227 GN=BcDNA:RE42475 PE=1 SV=1
1581	TRUE	A0A0B4LG85	A0A0B4LG85_DROME	23.14	30.79	8	7	Oxidation (M)	90822.8	64184.5	45898.1	294031	220988	426888	1.00:0.71:0.51:3.24:2.43:4.70	66968.5	313969	1.00:4.69	36212	Cuticular protein 49Ac, isoform F OS=Drosophila melanogaster OX=7227 GN=Cpr49Ac PE=1 SV=1
1581	TRUE	Q7JR69	Q7JR69_DROME	23.14	29.94	8	7	Oxidation (M)	90822.8	64184.5	45898.1	294031	220988	426888	1.00:0.71:0.51:3.24:2.43:4.70	66968.5	313969	1.00:4.69	37114	Cuticular protein 49Ac, isoform C OS=Drosophila melanogaster OX=7227 GN=Cpr49Ac PE=1 SV=1
952	TRUE	Q9VGJ6	Q9VGJ6_DROME	39.62	15.59	7	7	Oxidation (M)	10096.8	7183.44	7820.81	38729.6	39757.3	40326.6	1.00:0.71:0.77:3.84:3.94:3.99	8367	39604.5	1.00:4.73	51863	Uncharacterized protein, isoform A OS=Drosophila melanogaster OX=7227 GN=Dmel\CG6908 PE=1 SV=1
952	TRUE	A0A0B4KG94	A0A0B4KG94_DROME	39.62	16.87	7	7	Oxidation (M)	10096.8	7183.44	7820.81	38729.6	39757.3	40326.6	1.00:0.71:0.77:3.84:3.94:3.99	8367	39604.5	1.00:4.73	47937	Uncharacterized protein, isoform B OS=Drosophila melanogaster OX=7227 GN=Dmel\CG6908 PE=1 SV=1
1192	TRUE	Q9VV98	Q9VV98_DROME	40.06	21.63	10	10	Oxidation (M)	10088.6	9500.23	8420.07	41659	40379.2	52892.6	1.00:0.94:0.83:4.13:4.00:5.24	9336.31	44976.9	1.00:4.82	61832	LP05116p OS=Drosophila melanogaster OX=7227 GN=Dmel\CG9701 PE=2 SV=2
2165	TRUE	Q9VR79	Q9VR79_DROME	30.6	30.38	7	7	Carbamidomethylation	3282.32	4122.14	4254.45	14717.2	18891.6	25621.6	1.00:1.26:1.30:4.48:5.76:7.81	3886.31	19743.5	1.00:5.08	26564	LD43683p OS=Drosophila melanogaster OX=7227 GN=obst-A PE=1 SV=2
966	TRUE	A1Z7E8	A1Z7E8_DROME	34.95	19	9	9	Oxidation (M)	3115.4	2827.58	2260.84	12969.1	12360	17366.8	1.00:0.91:0.73:4.16:3.97:5.57	2734.61	14232	1.00:5.20	66476	alpha-glucosidase OS=Drosophila melanogaster OX=7227 GN=Mal-A4 PE=2 SV=1
1825	TRUE	Q8SZM2	Q8SZM2_DROME	37.14	24.44	7	7		134806	167034	134422	868034	618494	809781	1.00:1.24:1.00:6.44:4.59:6.01	145421	765436	1.00:5.26	28734	RH04334p OS=Drosophila melanogaster OX=7227 GN=Vajk2 PE=1 SV=1
714	TRUE	P54398	FBP2_DROME	25.61	28.52	8	8	Oxidation (M)	144364	92611.2	106079	804355	393548	705058	1.00:0.64:0.73:5.57:2.73:4.88	114351	634321	1.00:5.55	28999	Fat body protein 2 OS=Drosophila melanogaster OX=7227 GN=Fbp2 PE=2 SV=2
1111	TRUE	O76874	O76874_DROME	32.53	18.43	12	12	Oxidation (M)	9757.57	13744	17608.4	78539.8	80018.8	71507.4	1.00:1.41:1.80:8.05:8.20:7.33	13703.3	76688.7	1.00:5.60	94369	SD17974p OS=Drosophila melanogaster OX=7227 GN=EG:125H10.1 PE=1 SV=2
883	TRUE	Q9VY05	Q9VY05_DROME	44.85	20.71	10	10	Carbamidomethylation; Oxidation (M)	21911.3	25005.5	23312.8	127469	156062	122029	1.00:1.14:1.06:5.82:7.12:5.57	23409.9	135186	1.00:5.77	68886	GH11762p OS=Drosophila melanogaster OX=7227 GN=Dmel\CG9512 PE=1 SV=1
3332	TRUE	Q9U616	GCSH_DROME	32.57	23.64	3	3	Carbamidomethylation; Oxidation (M)	44395.7	35026.5	32502.6	253845	160196	245564	1.00:0.79:0.73:5.72:3.61:5.53	37308.3	219868	1.00:5.89	18002	Glycine cleavage system H protein, mitochondrial OS=Drosophila melanogaster OX=7227 GN=ppl PE=2 SV=1
54	TRUE	P11995	LSP1A_DROME	26	39.71	38	29	Carbamidomethylation; Oxidation (M)	276264	127668	121582	1.08379e+06	912640	1.20835e+06	1.00:0.46:0.44:3.92:3.30:4.37	175172	1.06826e+06	1.00:6.10	98868	Larval serum protein 1 alpha chain OS=Drosophila melanogaster OX=7227 GN=Lsp1alpha PE=2 SV=3
1229	TRUE	A1Z7F1	A1Z7F1_DROME	20.55	10.32	6	6	Oxidation (M)	4275.98	1418.17	5417.18	23125.9	26907.7	21252.3	1.00:0.33:1.27:5.41:6.29:4.97	3703.78	23762	1.00:6.42	67914	alpha-glucosidase OS=Drosophila melanogaster OX=7227 GN=Mal-A6 PE=1 SV=2
47	TRUE	Q04691	FBP1_DROME	27.98	54.52	52	52	Oxidation (M)	407256	290885	222280	2202041	1.37204e+06	2.37468e+06	1.00:0.71:0.55:5.41:3.37:5.83	306807	1.98292e+06	1.00:6.46	119663	Fat-body protein 1 OS=Drosophila melanogaster OX=7227 GN=Fbp1 PE=2 SV=2
3537	TRUE	P07664	SRYD_DROME	20.51	7.39	3	3		490.795	503.697	290.205	1954.58	1673.52	4862.31	1.00:1.03:0.59:3.98:3.41:9.91	428.232	2830.14	1.00:6.61	50028	Serendipity locus protein delta OS=Drosophila melanogaster OX=7227 GN=Sry-delta PE=1 SV=2
943	TRUE	Q01603	PERO_DROME	37.94	16.09	11	11	Oxidation (M)	15457.9	11779.7	10113.7	83506.8	74393.9	92358.1	1.00:0.76:0.65:5.40:4.81:5.97	12450.5	83419.6	1.00:6.70	76719	Peroxidase OS=Drosophila melanogaster OX=7227 GN=Pxd PE=2 SV=2
943	TRUE	E1JIN0	E1JIN0_DROME	37.94	16.09	11	11	Oxidation (M)	15457.9	11779.7	10113.7	83506.8	74393.9	92358.1	1.00:0.76:0.65:5.40:4.81:5.97	12450.5	83419.6	1.00:6.70	76719	Peroxidase, isoform B OS=Drosophila melanogaster OX=7227 GN=Pxd PE=4 SV=1
943	TRUE	A0A0B4KHM9	A0A0B4KHM9_DROME	37.94	16.13	11	11	Oxidation (M)	15457.9	11779.7	10113.7	83506.8	74393.9	92358.1	1.00:0.76:0.65:5.40:4.81:5.97	12450.5	83419.6	1.00:6.70	76518	Peroxidase, isoform C OS=Drosophila melanogaster OX=7227 GN=Pxd PE=4 SV=1
3179	TRUE	Q9VUZ6	Q9VUZ6_DROME	23.18	6.03	3	3		760.827	379.664	1058.58	6075.95	3448.17	5772.51	1.00:0.50:1.39:7.99:4.53:7.59	733.025	5098.88	1.00:6.96	78668	FI05332p OS=Drosophila melanogaster OX=7227 GN=l(3)72Dn PE=1 SV=1
3179	TRUE	M9PFG1	M9PFG1_DROME	23.18	6.01	3	3		760.827	379.664	1058.58	6075.95	3448.17	5772.51	1.00:0.50:1.39:7.99:4.53:7.59	733.025	5098.88	1.00:6.96	79036	Lethal (3) 72Dn, isoform B OS=Drosophila melanogaster OX=7227 GN=l(3)72Dn PE=1 SV=1
950	TRUE	Q26459	Q26459_DROME	24.58	20.56	10	10	Carbamidomethylation; Oxidation (M)	19001	10405	8632.46	98936.9	56263.7	111374	1.00:0.55:0.45:5.21:2.96:5.86	12679.5	88858.1	1.00:7.01	69369	EN protein binding protein OS=Drosophila melanogaster OX=7227 GN=Msr-110 PE=1 SV=1
950	TRUE	Q9VRM5	Q9VRM5_DROME	24.58	20.26	10	10	Carbamidomethylation; Oxidation (M)	19001	10405	8632.46	98936.9	56263.7	111374	1.00:0.55:0.45:5.21:2.96:5.86	12679.5	88858.1	1.00:7.01	70493	FI04596p OS=Drosophila melanogaster OX=7227 GN=Msr-110 PE=1 SV=1
950	TRUE	Q8IQ63	Q8IQ63_DROME	24.58	20	10	10	Carbamidomethylation; Oxidation (M)	19001	10405	8632.46	98936.9	56263.7	111374	1.00:0.55:0.45:5.21:2.96:5.86	12679.5	88858.1	1.00:7.01	71810	Msr-110, isoform C OS=Drosophila melanogaster OX=7227 GN=Msr-110 PE=1 SV=1
3466	TRUE	P02842	SGS8_DROME	32.88	29.33	2	2	Carbamidomethylation; Oxidation (M)	223120	135910	125422	1.40514e+06	1.14385e+06	1.05886e+06	1.00:0.61:0.56:6.30:5.13:4.75	161484	1.20262e+06	1.00:7.45	7918	Salivary glue protein Sgs-8 OS=Drosophila melanogaster OX=7227 GN=Sgs8 PE=2 SV=1
3158	TRUE	P02840	SGS3_DROME	20.99	12.7	4	4	Carbamidomethylation	36325.4	33589.1	18832.1	251450	102411	307248	1.00:0.92:0.52:6.92:2.82:8.46	29582.2	220370	1.00:7.45	32196	Salivary glue protein Sgs-3 OS=Drosophila melanogaster OX=7227 GN=Sgs3 PE=1 SV=1
3152	TRUE	A1ZBK7	A1ZBK7_DROME	21.47	34.18	2	2	Oxidation (M)	55981.7	76161.9	22302.4	390604	267452	530202	1.00:1.36:0.40:6.98:4.78:9.47	51482	396086	1.00:7.69	9464	Crammer OS=Drosophila melanogaster OX=7227 GN=cer PE=1 SV=1
1873	TRUE	Q9VAI6	OB99B_DROME	30.52	37.58	5	5		207554	137604	151314	2067109	1.0302e+06	1260496	1.00:0.66:0.73:9.96:4.96:6.07	165491	1.4526e+06	1.00:8.78	17188	General odorant-binding protein 99b OS=Drosophila melanogaster OX=7227 GN=Obp99b PE=2 SV=1
1873	TRUE	D1FYT3	D1FYT3_DROME	30.52	37.58	5	5		207554	137604	151314	2067109	1.0302e+06	1260496	1.00:0.66:0.73:9.96:4.96:6.07	165491	1.4526e+06	1.00:8.78	17188	GEO09079p1 OS=Drosophila melanogaster OX=7227 GN=Obp99b PE=1 SV=1
3639	TRUE	A0A0B4KEG7	A0A0B4KEG7_DROME	31.75	25.4	3	3		293439	221443	139450	1.74834e+06	1.83317e+06	2322319	1.00:0.75:0.48:5.96:6.25:7.91	218111	1.96794e+06	1.00:9.02	13488	Larval cuticle protein 2, isoform B OS=Drosophila melanogaster OX=7227 GN=Lcp2 PE=4 SV=1
3639	TRUE	P07187	LCP2_DROME	31.75	25.4	3	3		293439	221443	139450	1.74834e+06	1.83317e+06	2322319	1.00:0.75:0.48:5.96:6.25:7.91	218111	1.96794e+06	1.00:9.02	13488	Larval cuticle protein 2 OS=Drosophila melanogaster OX=7227 GN=Lcp2 PE=1 SV=1

## Sheet: Proteomics KEGG ShinyGO 0.82
01a KI heterozygous Tmem43p.S333L reduced
no pathways detected
01b KI heterozygous Tmem43p.S333L enriched
Enrichment FDR	nGenes	Pathway Genes	Fold Enrichment	Pathway	URL	Genes
0.00594145	2	27	57.4815	Path:dme00260 Glycine serine and threonine metabolism	http://www.genome.jp/kegg-bin/show_pathway?dme00260	Gnmt CG6415
02a KI homozygous Tmem43p.S333L reduced
Enrichment FDR	nGenes	Pathway Genes	Fold Enrichment	Pathway	URL	Genes
1.24987e-05	5	25	26.8615	Path:dme01040 Biosynthesis of unsaturated fatty acids	http://www.genome.jp/kegg-bin/show_pathway?dme01040	Mfe2 Baldspot Desat1 CG9527 Acox57D-d
1.23186e-07	8	53	20.2729	Path:dme01212 Fatty acid metabolism	http://www.genome.jp/kegg-bin/show_pathway?dme01212	ACC Mfe2 Baldspot bgm Desat1 Acsl CG9527 Acox57D-d
0.00477503	3	27	14.9231	Path:dme00981 Insect hormone biosynthesis	http://www.genome.jp/kegg-bin/show_pathway?dme00981	Jheh1 Jheh3 CG3301
0.0198195	2	18	14.9231	Path:dme00760 Nicotinate and nicotinamide metabolism	http://www.genome.jp/kegg-bin/show_pathway?dme00760	Naprt veil
0.00220374	4	42	12.7912	Path:dme00561 Glycerolipid metabolism	http://www.genome.jp/kegg-bin/show_pathway?dme00561	Gpat4 Agpat3 Agpat4 Gk2
0.00677539	3	33	12.2098	Path:dme00071 Fatty acid degradation	http://www.genome.jp/kegg-bin/show_pathway?dme00071	bgm Acsl CG9527
0.0068984	3	34	11.8507	Path:dme00830 Retinol metabolism	http://www.genome.jp/kegg-bin/show_pathway?dme00830	Ugt37D1 Ugt49B1 Ugt37A2
6.2394e-06	8	91	11.8073	Path:dme04146 Peroxisome	http://www.genome.jp/kegg-bin/show_pathway?dme04146	Pmp70 AOX1 PMP34 Mfe2 Pex16 Pex11 Acsl CG9527
0.00763395	3	36	11.1923	Path:dme00053 Ascorbate and aldarate metabolism	http://www.genome.jp/kegg-bin/show_pathway?dme00053	Ugt37D1 Ugt49B1 Ugt37A2
0.00839816	3	38	10.6032	Path:dme02010 ABC transporters	http://www.genome.jp/kegg-bin/show_pathway?dme02010	Pmp70 CG4562 CG5853
0.00353114	4	51	10.5339	Path:dme00040 Pentose and glucuronate interconversions	http://www.genome.jp/kegg-bin/show_pathway?dme00040	Ugt37D1 Sodh-1 Ugt49B1 Ugt37A2
0.00477503	4	60	8.95385	Path:dme01232 Nucleotide metabolism	http://www.genome.jp/kegg-bin/show_pathway?dme01232	Ady43A AOX1 NTPase veil
0.0129523	3	46	8.7592	Path:dme00860 Porphyrin metabolism	http://www.genome.jp/kegg-bin/show_pathway?dme00860	Ugt37D1 Ugt49B1 Ugt37A2
0.00220374	5	79	8.50049	Path:dme00480 Glutathione metabolism	http://www.genome.jp/kegg-bin/show_pathway?dme00480	GstE10 CG17636 Gclc CG31343 Gss1
0.0065925	4	67	8.01837	Path:dme00982 Drug metabolism-cytochrome P450	http://www.genome.jp/kegg-bin/show_pathway?dme00982	GstE10 Ugt37D1 Ugt49B1 Ugt37A2
0.00677539	4	69	7.78595	Path:dme00980 Metabolism of xenobiotics by cytochrome P450	http://www.genome.jp/kegg-bin/show_pathway?dme00980	GstE10 Ugt37D1 Ugt49B1 Ugt37A2
9.24409e-05	8	139	7.72994	Path:dme01240 Biosynthesis of cofactors	http://www.genome.jp/kegg-bin/show_pathway?dme01240	Ppat-Dpck Hpd Ugt37D1 Gclc Naprt Ugt49B1 Ugt37A2 Gss1
0.00420726	5	96	6.99519	Path:dme00983 Drug metabolism-other enzymes	http://www.genome.jp/kegg-bin/show_pathway?dme00983	GstE10 Ugt37D1 AOX1 Ugt49B1 Ugt37A2
0.0129523	4	91	5.90363	Path:dme00230 Purine metabolism	http://www.genome.jp/kegg-bin/show_pathway?dme00230	Ady43A AOX1 NTPase veil
3.17409e-14	38	1151	4.43414	Path:dme01100 Metabolic pathways	http://www.genome.jp/kegg-bin/show_pathway?dme01100	Ppat-Dpck ACC Nc73EF Hpd Gfat1 Vha100-5 ND-B17 CG17109 GstE10 CG17636 Ugt37D1 Ady43A AOX1 Sodh-1 Gclc NTPase CG31343 Gpat4 Mfe2 Naprt Baldspot Ugt49B1 bgm Agpat3 Agpat4 veil Ugt37A2 Desat1 NP15.6 CAH9 Gss1 Gk2 Srr Acsl ND-B14.7 CG9527 Acox57D-d Had1
02b KI homozygous Tmem43p.S333L enriched
no pathways detected
03a mef2 > Tmem43p.S333L reduced
Enrichment FDR	nGenes	Pathway Genes	Fold Enrichment	Pathway	URL	Genes
0.00961835	3	13	19.5357	Path:dme00061 Fatty acid biosynthesis	http://www.genome.jp/kegg-bin/show_pathway?dme00061	CG16935 FASN2 bgm
0.00122323	6	53	9.58353	Path:dme01212 Fatty acid metabolism	http://www.genome.jp/kegg-bin/show_pathway?dme01212	CG16935 FASN2 bgm Arc42 Desat1 Acsl
0.017227	4	38	8.911	Path:dme00240 Pyrimidine metabolism	http://www.genome.jp/kegg-bin/show_pathway?dme00240	r pyd3 CG32549 CTPsyn
3.25913e-06	36	1151	2.64775	Path:dme01100 Metabolic pathways	http://www.genome.jp/kegg-bin/show_pathway?dme01100	GstD9 Men Ldh CG10361 Gld SP1029 CG12338 CG1309 slgA CDase CG14997 CG16935 CG17029 Aprt r betaGlu pyd3 CG31343 CG32549 AsnS Coprox FASN2 bgm CTPsyn Arc42 GstE1 CG5214 Desat1 CAH9 Kyat CG8080 Mvd CG8665 Acsl AhcyL2 CG9674
03a mef2 > Tmem43p.S333L enriched
Enrichment FDR	nGenes	Pathway Genes	Fold Enrichment	Pathway	URL	Genes
0.000586507	10	133	5.73894	Path:dme04141 Protein processing in endoplasmic reticulum	http://www.genome.jp/kegg-bin/show_pathway?dme04141	Cnx99A Ubqn CG40045 Ubc7 GCS2beta Pdi wbl Droj2 ERp60 Calr

## Sheet: Lipidomics Pathways
wt vs KI heterozygous
metainfo	term	N	n	K	k	k expected	p-value	BH	pathway ID	lipid compounds	Pathway Link
dme pathways	Glycerolipid metabolism - Drosophila melanogaster (fruit fly)	167	37	83	23	18.3892	0.0624538	0.913861	dme00561	PA, PA 18:1;0_18:1;0, TAG, TAG 36:0;0, TAG 36:1;0, TAG 37:0;0, TAG 38:0;0, TAG 38:3;0, TAG 39:0;0, TAG 39:1;0, TAG 39:2;0, TAG 40:0;0, TAG 40:1;0, TAG 40:3;0, TAG 41:0;0, TAG 42:3;0, TAG 42:4;0, TAG 43:0;0, TAG 43:1;0, TAG 43:2;0, TAG 44:4;0, TAG 45:1;0, TAG 45:3;0, TAG 46:5;0, TAG 47:1;0, TAG 47:4;0, TAG 48:5;0, TAG 49:1;0, TAG 49:2;0, TAG 50:5;0, TAG 50:6;0, TAG 51:1;0, TAG 51:2;0, TAG 51:3;0, …	https://www.genome.jp/kegg-bin/show_pathway?dme00561+C00416+C00422+C00681
dme pathways	Vitamin digestion and absorption - Drosophila melanogaster (fruit fly)	167	36	83	22	17.8922	0.0870344	0.913861	dme04977	TAG, TAG 36:0;0, TAG 36:1;0, TAG 37:0;0, TAG 38:0;0, TAG 38:3;0, TAG 39:0;0, TAG 39:1;0, TAG 39:2;0, TAG 40:0;0, TAG 40:1;0, TAG 40:3;0, TAG 41:0;0, TAG 42:3;0, TAG 42:4;0, TAG 43:0;0, TAG 43:1;0, TAG 43:2;0, TAG 44:4;0, TAG 45:1;0, TAG 45:3;0, TAG 46:5;0, TAG 47:1;0, TAG 47:4;0, TAG 48:5;0, TAG 49:1;0, TAG 49:2;0, TAG 50:5;0, TAG 50:6;0, TAG 51:1;0, TAG 51:2;0, TAG 51:3;0, TAG 54:6;0, TAG 58:4;0…	https://www.genome.jp/kegg-bin/show_pathway?dme04977+C00422+C00681
dme pathways	Ether lipid metabolism - Drosophila melanogaster (fruit fly)	167	7	83	5	3.47904	0.216619	0.999608	dme00565	PE O-, PE O-17:0;0/17:1;0, PE O-17:0;0/19:1;0, PE O-17:1;0/19:0;0, PE O-17:1;0/19:1;0, PE O-18:0;0/18:1;0, PE O-18:0;0/18:3;0, PE O-18:1;0/16:0;0	https://www.genome.jp/kegg-bin/show_pathway?dme00565+C04475
dme pathways	Phototransduction - fly - Drosophila melanogaster (fruit fly)	167	26	83	14	12.9222	0.402695	0.999608	dme04745	DAG, DAG 12:0;0_14:0;0, DAG 12:0;0_15:0;0, DAG 12:0;0_15:1;0, DAG 12:0;0_16:1;0, DAG 12:0;0_16:2;0, DAG 12:1;0_14:0;0, DAG 12:1;0_16:2;0, DAG 13:0;0_13:0;0, DAG 13:0;0_14:0;0, DAG 13:0;0_15:0;0, DAG 13:1;0_14:0;0, DAG 14:0;0_14:0;0, DAG 14:0;0_14:1;0, DAG 14:0;0_16:2;0, DAG 14:1;0_16:0;0, DAG 14:1;0_18:0;0, DAG 16:0;0_16:2;0, DAG 16:1;0_16:2;0, DAG 14:1;0_18:0;0, LPA 18:0;0, LPE 18:0;0, LPI 18:0;…	https://www.genome.jp/kegg-bin/show_pathway?dme04745+C00165+C01530
dme pathways	Fatty acid elongation - Drosophila melanogaster (fruit fly)	167	19	83	10	9.44311	0.488828	0.999608	dme00062	DAG 14:1;0_16:0;0, DAG 16:0;0_16:2;0, LPE 16:0;0, LPG 16:0;0, LPI 16:0;0, PC 15:1;0_16:0;0, PE 15:1;0_16:0;0, PE 16:0;0_16:0;0, PE 16:0;0_16:1;0, PE 16:0;0_16:2;0, PE 16:0;0_19:1;0, PE O-18:1;0/16:0;0, PG 14:1;0_16:0;0, PG 16:0;0_16:1;0, PI 16:0;0_16:1;0, PI 16:0;0_16:2;0, PI 16:0;0_18:1;0, PS 16:0;0_16:1;0, PS 16:0;0_18:3;0	https://www.genome.jp/kegg-bin/show_pathway?dme00062+C00249
dme pathways	Fatty acid degradation - Drosophila melanogaster (fruit fly)	167	19	83	10	9.44311	0.488828	0.999608	dme00071	DAG 14:1;0_16:0;0, DAG 16:0;0_16:2;0, LPE 16:0;0, LPG 16:0;0, LPI 16:0;0, PC 15:1;0_16:0;0, PE 15:1;0_16:0;0, PE 16:0;0_16:0;0, PE 16:0;0_16:1;0, PE 16:0;0_16:2;0, PE 16:0;0_19:1;0, PE O-18:1;0/16:0;0, PG 14:1;0_16:0;0, PG 16:0;0_16:1;0, PI 16:0;0_16:1;0, PI 16:0;0_16:2;0, PI 16:0;0_18:1;0, PS 16:0;0_16:1;0, PS 16:0;0_18:3;0	https://www.genome.jp/kegg-bin/show_pathway?dme00071+C00249
dme pathways	Phosphatidylinositol signaling system - Drosophila melanogaster (fruit fly)	167	15	83	8	7.45509	0.49017	0.999608	dme04070	PA, PA 18:1;0_18:1;0, PI, PI 14:0;0_14:1;0, PI 14:0;0_18:1;0, PI 14:1;0_16:1;0, PI 15:0;0_16:1;0, PI 16:0;0_16:1;0, PI 16:0;0_16:2;0, PI 16:0;0_18:1;0, PI 16:1;0_18:0;0, PI 16:1;0_18:1;0, PI 17:0;0_18:2;0, PI 18:0;0_18:1;0, PI 18:0;0_18:2;0, PI 18:1;0_18:1;0, PI 18:2;0_20:0;0	https://www.genome.jp/kegg-bin/show_pathway?dme04070+C00416+C01194
dme pathways	Neuroactive ligand-receptor interaction - Drosophila melanogaster (fruit fly)	167	3	83	2	1.49102	0.495482	0.999608	dme04080	LPA, LPA 18:0;0, LPA 18:1;0, LPA 20:0;0	https://www.genome.jp/kegg-bin/show_pathway?dme04080+C00681
dme pathways	Fatty acid biosynthesis - Drosophila melanogaster (fruit fly)	167	86	83	43	42.7425	0.529921	0.999608	dme00061	DAG 14:1;0_16:0;0, DAG 16:0;0_16:2;0, LPE 16:0;0, LPG 16:0;0, LPI 16:0;0, PC 15:1;0_16:0;0, PE 15:1;0_16:0;0, PE 16:0;0_16:0;0, PE 16:0;0_16:1;0, PE 16:0;0_16:2;0, PE 16:0;0_19:1;0, PE O-18:1;0/16:0;0, PG 14:1;0_16:0;0, PG 16:0;0_16:1;0, PI 16:0;0_16:1;0, PI 16:0;0_16:2;0, PI 16:0;0_18:1;0, PS 16:0;0_16:1;0, PS 16:0;0_18:3;0, LPA 18:1;0, LPG 18:1;0, LPI 18:1;0, LPS 18:1;0, PA 18:1;0_18:1;0, PE 12…	https://www.genome.jp/kegg-bin/show_pathway?dme00061+C00249+C00712+C01530+C02679+C06424+C08362
dme pathways	Inositol phosphate metabolism - Drosophila melanogaster (fruit fly)	167	14	83	7	6.95808	0.600264	0.999608	dme00562	PI, PI 14:0;0_14:1;0, PI 14:0;0_18:1;0, PI 14:1;0_16:1;0, PI 15:0;0_16:1;0, PI 16:0;0_16:1;0, PI 16:0;0_16:2;0, PI 16:0;0_18:1;0, PI 16:1;0_18:0;0, PI 16:1;0_18:1;0, PI 17:0;0_18:2;0, PI 18:0;0_18:1;0, PI 18:0;0_18:2;0, PI 18:1;0_18:1;0, PI 18:2;0_20:0;0	https://www.genome.jp/kegg-bin/show_pathway?dme00562+C01194
wt vs KI homozygous
metainfo	term	N	n	K	k	k expected	p-value	BH	pathway ID	lipid compounds	Pathway Link
dme pathways	Glycosylphosphatidylinositol (GPI)-anchor biosynthesis - Drosophila melanogaster (fruit fly)	171	57	91	35	30.3333	0.0874809	0.497569	dme00563	DAG 14:1;0_16:0;0, DAG 16:0;0_16:2;0, LPE 16:0;0, LPG 16:0;0, LPI 16:0;0, PC 15:1;0_16:0;0, PE 15:1;0_16:0;0, PE 16:0;0_16:0;0, PE 16:0;0_16:1;0, PE 16:0;0_16:2;0, PE 16:0;0_19:1;0, PE O-18:1;0/16:0;0, PG 14:1;0_16:0;0, PG 16:0;0_16:1;0, PI 16:0;0_16:1;0, PI 16:0;0_16:2;0, PI 16:0;0_18:1;0, PI 16:0;0_19:2;0, PS 16:0;0_16:1;0, PS 16:0;0_18:3;0, PE, PE 12:0;0_14:0;0, PE 12:0;0_18:1;0, PE 14:0;0_15:…	https://www.genome.jp/kegg-bin/show_pathway?dme00563+C00249+C00350+C01194
dme pathways	Phosphatidylinositol signaling system - Drosophila melanogaster (fruit fly)	171	17	91	12	9.04678	0.103521	0.497569	dme04070	PA, PA 18:1;0_18:1;0, PI, PI 14:0;0_14:1;0, PI 14:0;0_18:1;0, PI 14:1;0_16:1;0, PI 15:0;0_16:1;0, PI 16:0;0_16:1;0, PI 16:0;0_16:2;0, PI 16:0;0_18:1;0, PI 16:0;0_19:2;0, PI 16:1;0_18:0;0, PI 16:1;0_18:1;0, PI 17:0;0_18:2;0, PI 18:0;0_18:1;0, PI 18:0;0_18:2;0, PI 18:1;0_18:1;0, PI 18:2;0_19:1;0, PI 18:2;0_20:0;0	https://www.genome.jp/kegg-bin/show_pathway?dme04070+C00416+C01194
dme pathways	Inositol phosphate metabolism - Drosophila melanogaster (fruit fly)	171	16	91	11	8.51462	0.147969	0.497569	dme00562	PI, PI 14:0;0_14:1;0, PI 14:0;0_18:1;0, PI 14:1;0_16:1;0, PI 15:0;0_16:1;0, PI 16:0;0_16:1;0, PI 16:0;0_16:2;0, PI 16:0;0_18:1;0, PI 16:0;0_19:2;0, PI 16:1;0_18:0;0, PI 16:1;0_18:1;0, PI 17:0;0_18:2;0, PI 18:0;0_18:1;0, PI 18:0;0_18:2;0, PI 18:1;0_18:1;0, PI 18:2;0_19:1;0, PI 18:2;0_20:0;0	https://www.genome.jp/kegg-bin/show_pathway?dme00562+C01194
dme pathways	Autophagy - animal - Drosophila melanogaster (fruit fly)	171	46	91	28	24.4795	0.148217	0.497569	dme04140	PE, PE 12:0;0_14:0;0, PE 12:0;0_18:1;0, PE 14:0;0_15:1;0, PE 14:0;0_16:2;0, PE 14:0;0_18:1;0, PE 14:1;0_14:1;0, PE 14:1;0_15:0;0, PE 14:1;0_18:2;0, PE 15:1;0_16:0;0, PE 15:1;0_16:1;0, PE 15:1;0_18:1;0, PE 16:0;0_16:0;0, PE 16:0;0_16:1;0, PE 16:0;0_16:2;0, PE 16:0;0_19:1;0, PE 16:1;0_16:1;0, PE 16:1;0_16:2;0, PE 16:1;0_18:3;0, PE 16:1;0_19:0;0, PE 16:1;0_19:1;0, PE 16:1;0_20:0;0, PE 16:2;0_18:1;0,…	https://www.genome.jp/kegg-bin/show_pathway?dme04140+C00350+C01194
dme pathways	Autophagy - other - Drosophila melanogaster (fruit fly)	171	46	91	28	24.4795	0.148217	0.497569	dme04136	PE, PE 12:0;0_14:0;0, PE 12:0;0_18:1;0, PE 14:0;0_15:1;0, PE 14:0;0_16:2;0, PE 14:0;0_18:1;0, PE 14:1;0_14:1;0, PE 14:1;0_15:0;0, PE 14:1;0_18:2;0, PE 15:1;0_16:0;0, PE 15:1;0_16:1;0, PE 15:1;0_18:1;0, PE 16:0;0_16:0;0, PE 16:0;0_16:1;0, PE 16:0;0_16:2;0, PE 16:0;0_19:1;0, PE 16:1;0_16:1;0, PE 16:1;0_16:2;0, PE 16:1;0_18:3;0, PE 16:1;0_19:0;0, PE 16:1;0_19:1;0, PE 16:1;0_20:0;0, PE 16:2;0_18:1;0,…	https://www.genome.jp/kegg-bin/show_pathway?dme04136+C00350+C01194
dme pathways	Fatty acid elongation - Drosophila melanogaster (fruit fly)	171	20	91	13	10.6433	0.188437	0.497569	dme00062	DAG 14:1;0_16:0;0, DAG 16:0;0_16:2;0, LPE 16:0;0, LPG 16:0;0, LPI 16:0;0, PC 15:1;0_16:0;0, PE 15:1;0_16:0;0, PE 16:0;0_16:0;0, PE 16:0;0_16:1;0, PE 16:0;0_16:2;0, PE 16:0;0_19:1;0, PE O-18:1;0/16:0;0, PG 14:1;0_16:0;0, PG 16:0;0_16:1;0, PI 16:0;0_16:1;0, PI 16:0;0_16:2;0, PI 16:0;0_18:1;0, PI 16:0;0_19:2;0, PS 16:0;0_16:1;0, PS 16:0;0_18:3;0	https://www.genome.jp/kegg-bin/show_pathway?dme00062+C00249
dme pathways	Fatty acid degradation - Drosophila melanogaster (fruit fly)	171	20	91	13	10.6433	0.188437	0.497569	dme00071	DAG 14:1;0_16:0;0, DAG 16:0;0_16:2;0, LPE 16:0;0, LPG 16:0;0, LPI 16:0;0, PC 15:1;0_16:0;0, PE 15:1;0_16:0;0, PE 16:0;0_16:0;0, PE 16:0;0_16:1;0, PE 16:0;0_16:2;0, PE 16:0;0_19:1;0, PE O-18:1;0/16:0;0, PG 14:1;0_16:0;0, PG 16:0;0_16:1;0, PI 16:0;0_16:1;0, PI 16:0;0_16:2;0, PI 16:0;0_18:1;0, PI 16:0;0_19:2;0, PS 16:0;0_16:1;0, PS 16:0;0_18:3;0	https://www.genome.jp/kegg-bin/show_pathway?dme00071+C00249
dme pathways	Glycerolipid metabolism - Drosophila melanogaster (fruit fly)	171	36	91	22	19.1579	0.18955	0.497569	dme00561	PA, PA 18:1;0_18:1;0, TAG, TAG 36:0;0, TAG 36:1;0, TAG 38:0;0, TAG 38:3;0, TAG 39:0;0, TAG 39:1;0, TAG 39:2;0, TAG 40:0;0, TAG 40:1;0, TAG 40:3;0, TAG 41:0;0, TAG 42:3;0, TAG 42:4;0, TAG 43:0;0, TAG 43:1;0, TAG 43:2;0, TAG 44:4;0, TAG 45:1;0, TAG 45:3;0, TAG 46:5;0, TAG 47:1;0, TAG 47:4;0, TAG 48:5;0, TAG 49:1;0, TAG 49:2;0, TAG 50:5;0, TAG 50:6;0, TAG 51:1;0, TAG 51:2;0, TAG 51:3;0, TAG 54:6;0, …	https://www.genome.jp/kegg-bin/show_pathway?dme00561+C00416+C00422+C00681
dme pathways	Vitamin digestion and absorption - Drosophila melanogaster (fruit fly)	171	35	91	21	18.6257	0.238811	0.557225	dme04977	TAG, TAG 36:0;0, TAG 36:1;0, TAG 38:0;0, TAG 38:3;0, TAG 39:0;0, TAG 39:1;0, TAG 39:2;0, TAG 40:0;0, TAG 40:1;0, TAG 40:3;0, TAG 41:0;0, TAG 42:3;0, TAG 42:4;0, TAG 43:0;0, TAG 43:1;0, TAG 43:2;0, TAG 44:4;0, TAG 45:1;0, TAG 45:3;0, TAG 46:5;0, TAG 47:1;0, TAG 47:4;0, TAG 48:5;0, TAG 49:1;0, TAG 49:2;0, TAG 50:5;0, TAG 50:6;0, TAG 51:1;0, TAG 51:2;0, TAG 51:3;0, TAG 54:6;0, TAG 58:4;0, LPA, LPA 1…	https://www.genome.jp/kegg-bin/show_pathway?dme04977+C00422+C00681
dme pathways	Ether lipid metabolism - Drosophila melanogaster (fruit fly)	171	7	91	5	3.72515	0.278178	0.584174	dme00565	PE O-, PE O-17:0;0/17:1;0, PE O-17:0;0/19:1;0, PE O-17:1;0/19:0;0, PE O-17:1;0/19:1;0, PE O-18:0;0/18:1;0, PE O-18:0;0/18:3;0, PE O-18:1;0/16:0;0	https://www.genome.jp/kegg-bin/show_pathway?dme00565+C04475
KI heterozygous vs KI homozygous
metainfo	term	N	n	K	k	k expected	p-value	BH	pathway ID	lipid compounds	Pathway Link
dme pathways	Fatty acid elongation - Drosophila melanogaster (fruit fly)	167	20	71	13	8.50299	0.0274974	0.266144	dme00062	DAG 14:1;0_16:0;0, DAG 16:0;0_16:2;0, LPE 16:0;0, LPG 16:0;0, LPI 16:0;0, PC 15:1;0_16:0;0, PE 15:1;0_16:0;0, PE 16:0;0_16:0;0, PE 16:0;0_16:1;0, PE 16:0;0_16:2;0, PE 16:0;0_19:1;0, PE O-18:1;0/16:0;0, PG 14:1;0_16:0;0, PG 16:0;0_16:1;0, PG 16:0;0_19:1;0, PI 16:0;0_16:1;0, PI 16:0;0_16:2;0, PI 16:0;0_18:1;0, PS 16:0;0_16:1;0, PS 16:0;0_18:3;0	https://www.genome.jp/kegg-bin/show_pathway?dme00062+C00249
dme pathways	Fatty acid degradation - Drosophila melanogaster (fruit fly)	167	20	71	13	8.50299	0.0274974	0.266144	dme00071	DAG 14:1;0_16:0;0, DAG 16:0;0_16:2;0, LPE 16:0;0, LPG 16:0;0, LPI 16:0;0, PC 15:1;0_16:0;0, PE 15:1;0_16:0;0, PE 16:0;0_16:0;0, PE 16:0;0_16:1;0, PE 16:0;0_16:2;0, PE 16:0;0_19:1;0, PE O-18:1;0/16:0;0, PG 14:1;0_16:0;0, PG 16:0;0_16:1;0, PG 16:0;0_19:1;0, PI 16:0;0_16:1;0, PI 16:0;0_16:2;0, PI 16:0;0_18:1;0, PS 16:0;0_16:1;0, PS 16:0;0_18:3;0	https://www.genome.jp/kegg-bin/show_pathway?dme00071+C00249
dme pathways	Vitamin digestion and absorption - Drosophila melanogaster (fruit fly)	167	35	71	20	14.8802	0.0383184	0.266144	dme04977	TAG, TAG 36:0;0, TAG 36:1;0, TAG 38:0;0, TAG 38:3;0, TAG 39:0;0, TAG 39:1;0, TAG 39:2;0, TAG 40:0;0, TAG 40:1;0, TAG 40:3;0, TAG 41:0;0, TAG 42:3;0, TAG 42:4;0, TAG 43:0;0, TAG 43:1;0, TAG 43:2;0, TAG 44:4;0, TAG 45:1;0, TAG 45:3;0, TAG 46:5;0, TAG 47:1;0, TAG 47:4;0, TAG 48:5;0, TAG 49:1;0, TAG 49:2;0, TAG 50:5;0, TAG 50:6;0, TAG 51:1;0, TAG 51:2;0, TAG 51:3;0, TAG 54:6;0, TAG 58:4;0, LPA, LPA 1…	https://www.genome.jp/kegg-bin/show_pathway?dme04977+C00422+C00681
dme pathways	Glycerolipid metabolism - Drosophila melanogaster (fruit fly)	167	36	71	20	15.3054	0.0556967	0.266144	dme00561	PA, PA 18:1;0_18:1;0, TAG, TAG 36:0;0, TAG 36:1;0, TAG 38:0;0, TAG 38:3;0, TAG 39:0;0, TAG 39:1;0, TAG 39:2;0, TAG 40:0;0, TAG 40:1;0, TAG 40:3;0, TAG 41:0;0, TAG 42:3;0, TAG 42:4;0, TAG 43:0;0, TAG 43:1;0, TAG 43:2;0, TAG 44:4;0, TAG 45:1;0, TAG 45:3;0, TAG 46:5;0, TAG 47:1;0, TAG 47:4;0, TAG 48:5;0, TAG 49:1;0, TAG 49:2;0, TAG 50:5;0, TAG 50:6;0, TAG 51:1;0, TAG 51:2;0, TAG 51:3;0, TAG 54:6;0, …	https://www.genome.jp/kegg-bin/show_pathway?dme00561+C00416+C00422+C00681
dme pathways	Arachidonic acid metabolism - Drosophila melanogaster (fruit fly)	167	18	71	11	7.65269	0.0760412	0.266144	dme00590	PC, PC 12:0;0_18:2;0, PC 14:0;0_14:0;0, PC 14:0;0_15:1;0, PC 14:0;0_16:2;0, PC 14:1;0_14:1;0, PC 14:1;0_16:2;0, PC 14:1;0_18:2;0, PC 14:1;0_19:1;0, PC 15:0;0_18:2;0, PC 15:1;0_16:0;0, PC 15:1;0_16:1;0, PC 16:1;0_16:2;0, PC 16:1;0_17:1;0, PC 16:2;0_16:2;0, PC 16:2;0_17:0;0, PC 16:2;0_18:2;0, PC 18:2;0_18:2;0, PC 18:2;0_18:3;0	https://www.genome.jp/kegg-bin/show_pathway?dme00590+C00157
dme pathways	Folate transport and metabolism - Drosophila melanogaster (fruit fly)	167	18	71	11	7.65269	0.0760412	0.266144	dme04981	PC, PC 12:0;0_18:2;0, PC 14:0;0_14:0;0, PC 14:0;0_15:1;0, PC 14:0;0_16:2;0, PC 14:1;0_14:1;0, PC 14:1;0_16:2;0, PC 14:1;0_18:2;0, PC 14:1;0_19:1;0, PC 15:0;0_18:2;0, PC 15:1;0_16:0;0, PC 15:1;0_16:1;0, PC 16:1;0_16:2;0, PC 16:1;0_17:1;0, PC 16:2;0_16:2;0, PC 16:2;0_17:0;0, PC 16:2;0_18:2;0, PC 18:2;0_18:2;0, PC 18:2;0_18:3;0	https://www.genome.jp/kegg-bin/show_pathway?dme04981+C00157
dme pathways	alpha-Linolenic acid metabolism - Drosophila melanogaster (fruit fly)	167	25	71	13	10.6287	0.205297	0.615891	dme00592	PC, PC 12:0;0_18:2;0, PC 14:0;0_14:0;0, PC 14:0;0_15:1;0, PC 14:0;0_16:2;0, PC 14:1;0_14:1;0, PC 14:1;0_16:2;0, PC 14:1;0_18:2;0, PC 14:1;0_19:1;0, PC 15:0;0_18:2;0, PC 15:1;0_16:0;0, PC 15:1;0_16:1;0, PC 16:1;0_16:2;0, PC 16:1;0_17:1;0, PC 16:2;0_16:2;0, PC 16:2;0_17:0;0, PC 16:2;0_18:2;0, PC 18:2;0_18:2;0, PC 18:2;0_18:3;0, LPE 18:3;0, PC 18:2;0_18:3;0, PE 16:1;0_18:3;0, PE 18:3;0_20:0;0, PE O-…	https://www.genome.jp/kegg-bin/show_pathway?dme00592+C00157+C06427
dme pathways	Fatty acid biosynthesis - Drosophila melanogaster (fruit fly)	167	88	71	39	37.4132	0.36686	0.905092	dme00061	DAG 14:1;0_16:0;0, DAG 16:0;0_16:2;0, LPE 16:0;0, LPG 16:0;0, LPI 16:0;0, PC 15:1;0_16:0;0, PE 15:1;0_16:0;0, PE 16:0;0_16:0;0, PE 16:0;0_16:1;0, PE 16:0;0_16:2;0, PE 16:0;0_19:1;0, PE O-18:1;0/16:0;0, PG 14:1;0_16:0;0, PG 16:0;0_16:1;0, PG 16:0;0_19:1;0, PI 16:0;0_16:1;0, PI 16:0;0_16:2;0, PI 16:0;0_18:1;0, PS 16:0;0_16:1;0, PS 16:0;0_18:3;0, LPA 18:1;0, LPG 18:1;0, LPI 18:1;0, LPS 18:1;0, PA 18…	https://www.genome.jp/kegg-bin/show_pathway?dme00061+C00249+C00712+C01530+C02679+C06424+C08362
dme pathways	Neuroactive ligand-receptor interaction - Drosophila melanogaster (fruit fly)	167	3	71	2	1.27545	0.387897	0.905092	dme04080	LPA, LPA 18:0;0, LPA 18:1;0, LPA 20:0;0	https://www.genome.jp/kegg-bin/show_pathway?dme04080+C00681
dme pathways	Glycine, serine and threonine metabolism - Drosophila melanogaster (fruit fly)	167	13	71	6	5.52695	0.501159	0.94343	dme00260	PS, PS 14:0;0_18:1;0, PS 16:0;0_16:1;0, PS 16:0;0_18:3;0, PS 16:1;0_18:0;0, PS 16:1;0_18:2;0, PS 16:1;0_20:0;0, PS 17:1;0_17:1;0, PS 18:0;0_18:3;0, PS 18:1;0_18:2;0, PS 18:1;0_18:3;0, PS 18:1;0_20:0;0, PS 18:2;0_18:2;0, PS 18:2;0_20:0;0	https://www.genome.jp/kegg-bin/show_pathway?dme00260+C02737
